# Supplementary material for: Genome-wide profiling of nardilysin target genes reveals its role in epigenetic regulation and cell cycle progression
Source: Sci Rep. 2017 Nov 1;7:14801. doi: 10.1038/s41598-017-14942-4 (PMC5665917; doi:10.1038/s41598-017-14942-4)
Supplement: Supplementary file 2 — Dataset 2 [file 41598_2017_14942_MOESM2_ESM.xlsx]

## Sheet: Table S1
Table S1. List of primers used in this study, including primers for ChIP-seq validation, RNA-seq validation, and RT-PCR.
ChIP primer
Genes	Forward	Reverse
Ppib	CTCACCCCAACTAGTCTAATCC	GTGACACACAGTGACTAACTTCC
Thbs1	AATCGCGAAGCTGCTATCCA	GGAGAGGTGGCAAAGGTGAA
Actn1	CAGAGCTCGGGGACCAAATG	GTTTGTAGCTTGCGTGGGAC
Dnajb14	CATTGACCCCTTTCCCCTCC	AGCAGCTGTAAGGCAGGAAG
Hmga2	TGTGCCAGCTCCTTTATCGAG	TGCGGTGGAAGGATAAGTGA
Dscc1	CGTGCAAGTCCCCGGTT	TGGGGACCCAGAATTGCTAAC
Ccnd1	GCCCCCAGTTTGACCTAGAC	GTGGCCCCCTAGTCAATGAG
Cdt1	TCATGAGAGCCACCTTTGCC	AAATTCAGAGAGGCCACGCA
Brca1	GTTGCTTGTGCCAGCTTCTG	TGACTCACGTTCATGTGGCT
Src	AGGGATCTTTGCCAGAAGCC	CCTTGACTCCTCCCGTTCAC
Ajuba	CTCTCACTTGCACGGACCC	GAAATCCTTGCGCGGACAC
Cdk1	TACCGACTTAAGGCCTCCGA	GGGTGCCAAGTTATGTCCCA
Ccnf	GCTTATCGCTCGTGGTTGAC	CTCCGGACGGTAGGACAAGT
Fbxo5	GTAGAGCGCGCCTAAATCCT	TCCATCGTCTGTTACGAGCG
Chd4	AGGCTTACCTGAGATAGC	TCTGATGGAGGGATAAGG
RT-PCR primer
Hmga2	GCAGCAGCAAGAGCCAACCTG	GTCTCTTCAGTCTCCTGAGCA
Cdt1	TGTTCAGGA GATGATGCGCA	TGATGCTGTCCTTGAAGGTGG
Src	GCAGATTGTCAATAACACAGAGGG	AGTTGCTGGGGATGTAACCG
Dscc1	CAAGTGCCATCGTTCACACG	TGTCAGGGCCTTCGTAGGTA
Ajuba	AGTCTCCTGGTCCCTTCGTT	GGCATTGCTCTGCCCATAGA
Fbxo5	CGCGCGGACTACCGTG	ACACACGGGACTGTAGGAAG
Cdk1	ACGGCTTGGATTTGCTCTCA	AAAGTACGGGTGCTTCAGGG
Ccnd1	TGCGTGCAGAAGGAGATTGT	CTTCTTCAAGGGCTCCAGGG
Brca1	GTTGTGATCGTGCAGCCAAG	TAGGCATCCAGATCCCGACA
Ccnf	TGGGTATTGCCTGCATGGTC	GCGGAAATGATCTCCCCCAT
Nrdc	AGGAGGGACGGTCTTTCAGT	TGCCTGCAAGCCATTCTGTA
Gapdh	TGCACCACCAACTGCTTAGC	GGCATGGACTGTGGTCATGAG

## Sheet: Table S2
Table S2. List of Nrdc-ChIP-seq peak land Nrdc binding genes (within ±5000bp of transcriptional start sites).
index	chr	start	end	length	summit	tags	log10.pvalue.	fold_enrichment	FDR	mgi_symbol	ensembl_gene_id
1	chr1	4847250	4848014	765	358	24	63.08	8.97	0.49	Tcea1	ENSMUSG00000033813
2	chr1	5153594	5154055	462	166	16	51.58	5.38	1.03
3	chr1	6270331	6270990	660	302	21	50.68	8.15	1.15
4	chr1	6277684	6278486	803	436	32	76.13	7.26	0.28
5	chr1	6296542	6297250	709	363	24	69.04	7.77	0.38
6	chr1	9535004	9535734	731	506	33	122.25	8.37	0.51	Adhfe1, Rrs1	ENSMUSG00000025911, ENSMUSG00000061024
7	chr1	9929192	9929678	487	325	19	53.27	6.81	0.94
8	chr1	9933466	9933963	498	366	17	53.16	5.98	0.97
9	chr1	10027694	10028573	880	570	30	78.11	6.58	0.24	Cops5, Cspp1	ENSMUSG00000025917, ENSMUSG00000056763
10	chr1	10561215	10561699	485	209	25	65.83	5.5	0.4
11	chr1	11370228	11370741	514	352	17	51.34	8.37	1.13
12	chr1	12388116	12388826	711	342	24	63.27	9.57	0.49
13	chr1	12605786	12606124	339	161	16	54.41	6.46	0.87
14	chr1	14000679	14001361	683	395	28	55.18	7.19	0.87
15	chr1	14129729	14130242	514	166	18	57.11	7.77	0.76
16	chr1	14569951	14570425	475	256	16	50.05	7.18	1.19
17	chr1	15315163	15315742	580	345	27	105.76	11.96	0.4
18	chr1	16091780	16092405	626	362	20	55.87	5.98	0.9	Rdh10, Rpl7	ENSMUSG00000025921, ENSMUSG00000043716
19	chr1	16094013	16094700	688	403	35	140.3	14.55	0.49	Rdh10, Rpl7	ENSMUSG00000025921, ENSMUSG00000043716
20	chr1	16646776	16647296	521	365	17	50.56	6.58	1.19	Tceb1	ENSMUSG00000079658
21	chr1	16650965	16652046	1082	440	37	84.85	6.29	0.27	Tmem70, Tceb1	ENSMUSG00000025940, ENSMUSG00000079658
22	chr1	16678284	16679163	880	432	37	125.99	9.57	0.53	Ly96	ENSMUSG00000025779
23	chr1	18204127	18204609	483	323	19	67.24	6.58	0.37
24	chr1	19239701	19240161	461	307	17	57.71	7.18	0.78
25	chr1	23680753	23681114	362	201	15	58.76	8.37	0.67
26	chr1	28043758	28044273	516	214	20	67.55	6.44	0.37
27	chr1	34491457	34492478	1022	167	40	125.18	5.98	0.53	Imp4, Ccdc115	ENSMUSG00000026127, ENSMUSG00000042111
28	chr1	34496480	34497176	697	358	25	76.2	9.57	0.28	Imp4, Ccdc115	ENSMUSG00000026127, ENSMUSG00000042111
29	chr1	36364506	36364997	492	154	17	53.87	5.38	0.88	Arid5a	ENSMUSG00000037447
30	chr1	36613339	36613848	510	307	30	141.73	10.17	0.5	Sema4c	ENSMUSG00000026121
31	chr1	37929069	37929598	530	153	22	75.78	6.81	0.28	Lipt1	ENSMUSG00000037216
32	chr1	37947009	37947646	638	389	32	107.63	10.21	0.41	Mrpl30, Mitd1	ENSMUSG00000026087, ENSMUSG00000026088
33	chr1	38108858	38109305	448	292	16	53.29	8.37	0.95
34	chr1	39430534	39431108	575	189	21	58.11	5.76	0.76
35	chr1	40603788	40604312	525	162	18	54.67	7.63	0.85
36	chr1	43884707	43885403	697	320	21	54.04	9.57	0.89	Uxs1	ENSMUSG00000057363
37	chr1	43990566	43991136	571	350	19	56.27	8.37	0.81	Tpp2	ENSMUSG00000041763
38	chr1	44175250	44176037	788	410	27	65.57	7.33	0.39	Bivm	ENSMUSG00000041684
39	chr1	45559417	45560269	853	527	35	101.36	6.81	0.37	Col5a2	ENSMUSG00000026042
40	chr1	51321936	51322428	493	195	17	53.75	8.37	0.88
41	chr1	51534106	51534911	806	477	30	86.5	6.58	0.28	Obfc2a	ENSMUSG00000026107
42	chr1	51534921	51535735	815	669	56	282.44	13.16	1.33	Obfc2a	ENSMUSG00000026107
43	chr1	51721037	51721451	415	270	22	80.3	9.42	0.25
44	chr1	53045188	53045829	642	276	20	54.21	8.97	0.87
45	chr1	53370121	53370787	667	455	27	74.42	11	0.33	Osgepl1	ENSMUSG00000026096
46	chr1	53901937	53902539	603	307	20	57.06	8.21	0.76
47	chr1	53996876	53997699	824	348	39	148.21	14.35	0.53
48	chr1	55084108	55084823	716	163	36	88.66	6.38	0.29	Sf3b1	ENSMUSG00000025982
49	chr1	55133418	55134331	914	439	39	133.97	8.97	0.6
50	chr1	57028290	57028750	461	267	23	98.18	11.36	0.35	Satb2	ENSMUSG00000038331
51	chr1	57030011	57030523	513	347	18	57.23	5.38	0.77	Satb2	ENSMUSG00000038331
52	chr1	58480641	58481247	607	195	24	75.5	11.96	0.28	Clk1	ENSMUSG00000026034
53	chr1	58501788	58502790	1003	656	49	112.69	6.43	0.45	Ppil3, Nif3l1	ENSMUSG00000026035, ENSMUSG00000026036
54	chr1	58561650	58562416	767	388	22	52.61	10.76	0.97	Orc2	ENSMUSG00000026037
55	chr1	58643136	58643633	498	261	18	59.07	6.58	0.64	Ndufb3, Fam126b	ENSMUSG00000026032, ENSMUSG00000038174
56	chr1	58709658	58710122	465	320	17	57.19	6.58	0.77
57	chr1	58767773	58769596	1824	577	65	173.89	9.57	0.69	Cflar	ENSMUSG00000026031
58	chr1	58798997	58800019	1023	618	43	133.78	9.49	0.6
59	chr1	59727444	59728059	616	244	21	62.55	9.57	0.52	Sumo1	ENSMUSG00000026021
60	chr1	59741646	59742266	621	208	34	107.35	10.15	0.41	Nop58	ENSMUSG00000026020
61	chr1	60308890	60309357	468	152	17	56.81	8.37	0.76
62	chr1	62469360	62469969	610	304	22	65.18	6.81	0.39
63	chr1	63138808	63139180	373	233	15	50.03	6.81	1.19	Ino80d	ENSMUSG00000040865
64	chr1	63223216	63223914	699	372	39	168.86	12.91	0.64	Eef1b2, Ndufs1	ENSMUSG00000025967, ENSMUSG00000025968
65	chr1	64661888	64662982	1095	701	41	89.66	5.35	0.3	Mettl21a	ENSMUSG00000025956
66	chr1	64663060	64664180	1121	679	59	238.23	13.16	1.07	Mettl21a	ENSMUSG00000025956
67	chr1	64736756	64737397	642	401	31	123.26	13.16	0.52	Ccnyl1	ENSMUSG00000070871
68	chr1	65225739	65226074	336	161	15	60.42	8.01	0.59
69	chr1	66862390	66863102	713	418	26	54.93	7.5	0.86	1110028C15Rik	ENSMUSG00000026004
70	chr1	70534298	70534758	461	161	18	63.94	7.77	0.5
71	chr1	71145039	71145498	460	234	18	51.3	4.86	1.13	Bard1	ENSMUSG00000026196
72	chr1	71646648	71647229	582	163	19	55.06	6.58	0.87
73	chr1	71699227	71700119	893	451	59	229.36	16.55	1.02	Fn1, Apol7d	ENSMUSG00000026193, ENSMUSG00000073652
74	chr1	72151797	72152681	885	397	43	124.92	9.99	0.53
75	chr1	72272455	72274321	1867	641	469	3100	63.56	4.76
76	chr1	72283438	72284587	1150	273	139	978.47	31.69	3.7
77	chr1	72290386	72291898	1513	642	406	3100	62.64	4.76
78	chr1	72301234	72303114	1881	540	581	3100	89.65	4.76
79	chr1	72353726	72354517	792	428	28	50.69	6.64	1.15	Xrcc5	ENSMUSG00000026187
80	chr1	72757527	72758050	524	300	19	61.83	6.58	0.54	Rpl37a	ENSMUSG00000046330
81	chr1	74443991	74444602	612	220	40	196.45	15.85	0.81
82	chr1	74634243	74635194	952	310	34	104	7.18	0.39	Zfp142, Bcs1l	ENSMUSG00000026135, ENSMUSG00000026172
83	chr1	75138646	75139331	686	358	25	77.54	7.18	0.23	1810031K17Rik, Fam134a	ENSMUSG00000033159, ENSMUSG00000049339
84	chr1	75164955	75165450	496	166	17	53.4	7.77	0.95	Zfand2b	ENSMUSG00000026197
85	chr1	75188645	75189562	918	543	44	158.95	9.65	0.59	Atg9a	ENSMUSG00000033124
86	chr1	75215403	75216046	644	359	25	52.73	7.89	0.98	Tuba4a	ENSMUSG00000026202
87	chr1	75233366	75233860	495	159	17	53.51	5.98	0.93	Dnajb2	ENSMUSG00000026203
88	chr1	75395669	75396560	892	743	36	117.91	7.18	0.48
89	chr1	75517749	75518408	660	334	23	68.94	8.37	0.38	Stk11ip	ENSMUSG00000026213
90	chr1	79772324	79773048	725	311	36	144.24	13.75	0.51	Mrpl44	ENSMUSG00000026248
91	chr1	81752313	81752812	500	159	22	84.44	11.96	0.27
92	chr1	81815286	81815805	520	295	25	101.98	8.97	0.37
93	chr1	82287082	82287701	620	306	23	73.82	7.18	0.32	Irs1	ENSMUSG00000055980
94	chr1	82721033	82721541	509	370	18	57.71	7.18	0.78	Mff	ENSMUSG00000026150
95	chr1	85101814	85102244	431	276	19	51.63	7.55	1.04	A530032D15Rik	ENSMUSG00000089844
96	chr1	85235705	85236909	1205	330	50	53.13	3.96	1
97	chr1	88050810	88051425	616	367	29	69.51	6.1	0.39	Armc9	ENSMUSG00000062590
98	chr1	88240712	88242127	1416	1127	51	155.4	7.94	0.57
99	chr1	88255493	88256287	795	385	30	93.8	15.55	0.33	Ncl	ENSMUSG00000026234
100	chr1	88383493	88384246	754	408	33	101.28	7.7	0.37
101	chr1	88421902	88422409	508	185	17	52.01	5.38	1	Ptma	ENSMUSG00000026238
102	chr1	88422934	88423590	657	392	38	172.66	13.75	0.67	Ptma	ENSMUSG00000026238
103	chr1	88519826	88520448	623	452	22	63.64	5.67	0.49
104	chr1	89109950	89110593	644	378	27	95.68	10.76	0.34	Eif4e2	ENSMUSG00000026254
105	chr1	89652189	89652703	515	325	17	51.22	7.77	1.12	Atg16l1	ENSMUSG00000026289
106	chr1	89846598	89847045	448	331	18	52.89	5.84	0.98
107	chr1	90153474	90159805	6332	3396	317	50.25	4.11	1.2
108	chr1	90371143	90372633	1491	1085	66	83.86	5.92	0.27
109	chr1	90422607	90423287	681	336	27	90.42	7.18	0.31
110	chr1	90965816	90966683	868	631	44	175.97	13.75	0.7	Sh3bp4	ENSMUSG00000036206
111	chr1	91473521	91474034	514	348	24	72.73	7.26	0.31
112	chr1	92122331	92122857	527	363	27	115.22	12.56	0.47
113	chr1	92499701	92500188	488	166	17	54.35	7.18	0.87	Cops8	ENSMUSG00000034432
114	chr1	92946895	92947478	584	377	23	78.58	7.18	0.24
115	chr1	93146174	93146952	779	361	28	83.89	10.76	0.27	Ube2f	ENSMUSG00000034343
116	chr1	93194457	93195054	598	272	21	62.69	7.56	0.52	Scly	ENSMUSG00000026307
117	chr1	93263245	93263980	736	285	22	55.47	9.57	0.88	Fam132b	ENSMUSG00000047443
118	chr1	93270429	93271657	1229	1062	54	184.95	7.77	0.76
119	chr1	93589587	93590051	465	303	19	69.81	10.76	0.39
120	chr1	93712933	93713484	552	317	24	78.59	8.9	0.24
121	chr1	94076991	94077694	704	347	23	64.02	8.97	0.5
122	chr1	94722113	94722584	472	306	16	50.4	7.77	1.21
123	chr1	95202110	95202880	771	316	24	62.48	7.77	0.52	Mterfd2	ENSMUSG00000026273
124	chr1	95300531	95301133	603	252	20	58.35	7.77	0.73
125	chr1	95408140	95408557	418	209	18	70.28	7.77	0.4	Farp2	ENSMUSG00000034066
126	chr1	95698180	95698826	647	279	23	70.49	7.18	0.4	Dtymk, Ing5	ENSMUSG00000026281, ENSMUSG00000026283
127	chr1	95721478	95722587	1110	432	47	157.03	8.97	0.58	D2hgdh	ENSMUSG00000073609
128	chr1	97209764	97210237	474	263	18	62.17	7.77	0.51	Fam174a	ENSMUSG00000051185
129	chr1	99666386	99667183	798	364	47	212.67	17.94	0.92	Gin1, Ppip5k2	ENSMUSG00000026333, ENSMUSG00000040648
130	chr1	99828620	99829091	472	154	18	62.44	7.18	0.52
131	chr1	99991302	99991946	645	220	24	76.69	9.57	0.29	Pam	ENSMUSG00000026335
132	chr1	105287643	105288125	483	318	17	54.95	6.58	0.86
133	chr1	107559720	107560269	550	273	19	51.63	5.88	1.04	2310035C23Rik, Pign	ENSMUSG00000026319, ENSMUSG00000056536
134	chr1	108297348	108298037	690	400	30	74.31	6.81	0.33
135	chr1	109520194	109520728	535	259	18	54.65	8.37	0.85
136	chr1	113950607	113951011	405	244	15	52.69	7.77	0.98
137	chr1	115935723	115936521	799	414	29	81.53	10.17	0.26
138	chr1	120218151	120218763	613	251	29	100.1	10.43	0.36	Mki67ip	ENSMUSG00000026377
139	chr1	120285085	120286277	1193	395	51	161.59	8.51	0.61	Clasp1	ENSMUSG00000064302
140	chr1	120355059	120356011	953	597	124	775.57	30.41	2.82	2900060B14Rik	ENSMUSG00000073596
141	chr1	122017172	122018348	1177	774	51	173.11	10.76	0.68	Dbi, 3110009E18Rik	ENSMUSG00000026385, ENSMUSG00000026388
142	chr1	122132746	122133407	662	486	34	108.16	8.62	0.42
143	chr1	122654499	122655334	836	442	36	108.18	10.87	0.42
144	chr1	122686063	122686533	471	131	20	75.5	6.58	0.28
145	chr1	123464030	123464914	885	367	31	94.53	7.77	0.33	Ddx18	ENSMUSG00000001674
146	chr1	127330968	127331568	601	367	20	56.2	7.5	0.81	Actr3	ENSMUSG00000026341
147	chr1	129717836	129718211	376	143	15	56.62	7.17	0.75
148	chr1	133378892	133379413	522	381	17	50.45	7.18	1.21
149	chr1	133423668	133424273	606	346	30	100.46	7.3	0.36	Srgap2, Fam72a	ENSMUSG00000026425, ENSMUSG00000055184
150	chr1	133723902	133724700	799	380	23	54.71	10.17	0.85	Slc41a1	ENSMUSG00000013275
151	chr1	133838953	133839699	747	347	24	59.6	9.57	0.65
152	chr1	134187611	134188436	826	365	30	68.28	6.05	0.38
153	chr1	134192738	134193254	517	200	19	54.17	5.24	0.87	Klhdc8a	ENSMUSG00000042115
154	chr1	134373469	134373832	364	160	17	68.94	8.51	0.38	Rbbp5	ENSMUSG00000026439
155	chr1	134921745	134922367	623	213	24	79.55	8.97	0.24	Mdm4	ENSMUSG00000054387
156	chr1	135506648	135507266	619	221	29	51.16	6.19	1.12	Snrpe	ENSMUSG00000090553
157	chr1	135557773	135558250	478	194	17	52.5	5.11	0.97	Zc3h11a	ENSMUSG00000026464
158	chr1	135975162	135976040	879	490	47	195.93	21.53	0.81	Btg2	ENSMUSG00000020423
159	chr1	135995656	135996386	731	429	32	115.52	9.57	0.47
160	chr1	136302428	136303300	873	706	36	87.84	5.9	0.29	Cyb5r1	ENSMUSG00000026456
161	chr1	136309515	136310034	520	150	19	51.63	4.55	1.04	Adipor1	ENSMUSG00000026457
162	chr1	136917500	136918189	690	370	27	84.34	10.78	0.27
163	chr1	136935827	136936320	494	166	17	50.6	5.67	1.19
164	chr1	137198380	137198782	403	194	16	51.8	6.81	1.02
165	chr1	137210070	137210812	743	379	38	155.43	10.76	0.57	Timm17a	ENSMUSG00000062580
166	chr1	137312635	137313121	487	147	17	54.47	5.98	0.85
167	chr1	137764364	137764808	445	283	17	59.82	8.37	0.62
168	chr1	139795014	139795582	569	201	25	55.71	6.81	0.89
169	chr1	141113954	141114353	400	254	15	53.35	7.77	0.95
170	chr1	151660493	151661238	746	356	36	54.61	7.34	0.85
171	chr1	151807956	151808490	535	334	24	64.17	8.65	0.46	Pla2g4a	ENSMUSG00000056220
172	chr1	151890098	151890749	652	355	20	53.21	7.77	0.94
173	chr1	151946650	151947551	902	527	38	129.24	7.77	0.56	Ptgs2	ENSMUSG00000032487
174	chr1	152753324	152753642	319	159	15	51.63	7.3	1.04
175	chr1	153275359	153276212	854	516	38	93.35	7.23	0.32	1200016B10Rik, 1190005F20Rik	ENSMUSG00000052748, ENSMUSG00000053286
176	chr1	155746673	155747570	898	516	35	110.88	10.17	0.44	Glul, 5830403L16Rik, A930039A15Rik	ENSMUSG00000026473, ENSMUSG00000045968, ENSMUSG00000078493
177	chr1	156921910	156922638	729	360	28	90.18	7.18	0.31
178	chr1	156946355	156947124	770	377	53	258.19	18.35	1.18	Ier5	ENSMUSG00000056708
179	chr1	157510207	157510643	437	153	16	54.68	7.77	0.85
180	chr1	157659630	157660121	492	346	18	59.83	7.18	0.62	Qsox1	ENSMUSG00000033684
181	chr1	157887559	157888534	976	501	41	109.53	8.75	0.43	Tor1aip1, Tor1aip2	ENSMUSG00000026466, ENSMUSG00000079252
182	chr1	158576884	158577314	431	288	16	52.52	5.11	0.97
183	chr1	160955416	160955698	283	141	15	50.52	5.78	1.19
184	chr1	162450714	162451318	605	440	19	52.63	7.18	0.97
185	chr1	162965121	162966178	1058	215	65	297.52	18.54	1.44	Zbtb37	ENSMUSG00000043467
186	chr1	162966761	162967282	522	194	19	51.63	5.59	1.04	Zbtb37	ENSMUSG00000043467
187	chr1	162969091	162971104	2014	1160	207	1269.42	28.37	2.33	Zbtb37	ENSMUSG00000043467
188	chr1	163061224	163061831	608	424	42	217.24	17.34	0.96	Klhl20	ENSMUSG00000026705
189	chr1	163180020	163180540	521	363	17	50.56	7.18	1.19	Prdx6	ENSMUSG00000026701
190	chr1	163664834	163665521	688	400	27	80.17	8.11	0.25
191	chr1	164147522	164148221	700	322	30	107	10.76	0.41
192	chr1	164670401	164670982	582	233	27	105.42	11.36	0.4	Prrc2c	ENSMUSG00000040225
193	chr1	166178461	166179050	590	397	22	71.59	8.37	0.31	Slc19a2	ENSMUSG00000040918
194	chr1	166687030	166687566	537	219	19	60.23	5.98	0.63
195	chr1	166722900	166723571	672	386	29	84.1	8.27	0.27	Dpt	ENSMUSG00000026574
196	chr1	167390683	167391197	515	288	21	53.5	7.01	0.92	Brp44, Dcaf6	ENSMUSG00000026568, ENSMUSG00000026571
197	chr1	167573042	167573416	375	219	16	63.48	8.97	0.49
198	chr1	168478509	168479112	604	231	78	63.16	5.71	0.49
199	chr1	170514106	170514889	784	361	46	185.49	15.19	0.76
200	chr1	171461402	171461919	518	284	20	68.74	8.37	0.38	Nuf2	ENSMUSG00000026683
201	chr1	171899220	171899884	665	386	29	90.84	11.35	0.31	Hsd17b7	ENSMUSG00000026675
202	chr1	172040502	172041265	764	444	27	51.23	5.96	1.12	Ddr2	ENSMUSG00000026674
203	chr1	173043940	173044628	689	375	22	50.88	8.38	1.16	1700009P17Rik	ENSMUSG00000026649
204	chr1	173176851	173177522	672	385	21	56.51	6.58	0.75	Adamts4, Ndufs2	ENSMUSG00000006403, ENSMUSG00000013593
205	chr1	173275549	173275941	393	240	15	54.3	7.18	0.87	Pfdn2, Nit1	ENSMUSG00000006412, ENSMUSG00000013997
206	chr1	173367437	173367988	552	386	19	58.44	5.98	0.69	F11r	ENSMUSG00000038235
207	chr1	173369474	173370017	544	296	20	56.38	6.81	0.78	F11r	ENSMUSG00000038235
208	chr1	173431267	173433729	2463	1718	373	2924.73	61	4.35	Alyref2, B930036N10Rik	ENSMUSG00000060244, ENSMUSG00000091993
209	chr1	174012456	174013005	550	379	18	52.98	5.38	0.99	Ncstn, Copa	ENSMUSG00000003458, ENSMUSG00000026553
210	chr1	174306096	174306858	763	332	27	79.98	8.37	0.25	Pigm	ENSMUSG00000050229
211	chr1	174429858	174430729	872	398	37	127.16	10.17	0.55	Tagln2	ENSMUSG00000026547
212	chr1	174510086	174510884	799	394	31	89.53	10.34	0.3
213	chr1	175842942	175843569	628	471	23	72.81	7.18	0.31	Mnda	ENSMUSG00000026536
214	chr1	178744552	178745209	658	385	21	57.95	5.98	0.79	Sdccag8	ENSMUSG00000026504
215	chr1	179178855	179179372	518	130	17	50.89	9.57	1.16
216	chr1	179553357	179553936	580	421	22	52.87	6.81	0.98
217	chr1	180148282	180148854	573	322	22	73.82	10.17	0.32
218	chr1	180248162	180248697	536	213	18	54.54	7.77	0.85	Fam36a	ENSMUSG00000026500
219	chr1	180249281	180250007	727	261	37	139.96	10.45	0.49	Fam36a	ENSMUSG00000026500
220	chr1	182394091	182394640	550	166	19	58.68	5.98	0.66
221	chr1	183074102	183074810	709	272	36	147.15	13.16	0.52	Nvl	ENSMUSG00000026516
222	chr1	184450071	184450745	675	301	23	52.01	6.81	1	Capn2	ENSMUSG00000026509
223	chr1	184457828	184458610	783	427	35	74.85	6.81	0.33
224	chr1	185744992	185745618	627	346	24	79.02	8.37	0.24
225	chr1	186531289	186531907	619	300	24	75.75	9.08	0.28
226	chr1	186694277	186694779	503	260	17	52.58	5.98	0.97
227	chr1	188572790	188573583	794	423	37	139.36	16.74	0.48	Rrp15	ENSMUSG00000001305
228	chr1	189934595	189935084	490	164	19	66.27	9.57	0.4
229	chr1	191550959	191551472	514	284	23	89.01	11.36	0.3	Ptpn14	ENSMUSG00000026604
230	chr1	191551505	191551938	434	280	16	55.07	8.97	0.87	Ptpn14	ENSMUSG00000026604
231	chr1	191745364	191745861	498	262	19	65.19	8.37	0.39	Smyd2	ENSMUSG00000026603
232	chr1	192849981	192850637	657	166	35	149.67	10.17	0.53	Mfsd7b	ENSMUSG00000066595
233	chr1	193006754	193007258	505	378	19	64.26	9.57	0.46	Atf3	ENSMUSG00000026628
234	chr1	193221189	193221729	541	144	24	91.5	7.77	0.31	Ppp2r5a	ENSMUSG00000026626
235	chr1	193399381	193400099	719	380	22	50.56	8.16	1.19	Ints7, Dtl	ENSMUSG00000037461, ENSMUSG00000037474
236	chr1	193813802	193814367	566	159	23	76.88	6.81	0.23
237	chr1	194571569	194572670	1102	629	60	144.89	6.81	0.51
238	chr1	194677810	194678331	522	410	17	50.45	5.98	1.21	Sertad4	ENSMUSG00000016262
239	chr1	194956341	194956778	438	274	16	54.41	7.75	0.87	Diexf	ENSMUSG00000016181
240	chr1	195268254	195268699	446	295	16	53.54	6.58	0.93
241	chr1	196735083	196735597	515	165	19	62.97	6.58	0.52
242	chr1	196957097	196958041	945	612	34	57.41	4.01	0.77	Cr1l	ENSMUSG00000016481
243	chr10	4540492	4540943	452	286	16	52.79	7.18	0.98	Fbxo5	ENSMUSG00000019773
244	chr10	4548001	4548490	490	330	17	54.11	5.38	0.89
245	chr10	4712378	4712817	440	188	19	73.59	8.97	0.32
246	chr10	4737171	4737697	527	285	18	52.39	7.94	0.96
247	chr10	5914214	5915105	892	157	33	66.19	6.94	0.4	Rmnd1, 1700052N19Rik	ENSMUSG00000019763, ENSMUSG00000061759
248	chr10	5959760	5960128	369	203	17	71.39	7.77	0.31	Zbtb2	ENSMUSG00000075327
249	chr10	6039251	6039674	424	249	15	50.26	7.18	1.2
250	chr10	7512262	7512805	544	201	20	65.34	9.57	0.39	Ppil4, BC013529, 6530403G13Rik	ENSMUSG00000015757, ENSMUSG00000040006, ENSMUSG00000052979
251	chr10	10132721	10133221	501	308	17	52.81	7.77	0.98
252	chr10	12685627	12686088	462	135	19	66.7	7.94	0.36	Stx11	ENSMUSG00000039232
253	chr10	13687224	13687708	485	167	19	58.24	7.33	0.76	Hivep2	ENSMUSG00000015501
254	chr10	13737365	13738040	676	451	22	59.56	7.57	0.65
255	chr10	14183765	14184412	648	343	30	115.23	10.76	0.47
256	chr10	17442726	17443380	655	308	38	173.09	18.54	0.68	Cited2	ENSMUSG00000039910
257	chr10	17494869	17495249	381	170	20	91.17	8.97	0.31
258	chr10	17742687	17743191	505	173	19	64.26	8.37	0.46	3110003A17Rik	ENSMUSG00000078453
259	chr10	20031687	20032384	698	256	26	82.02	13.16	0.26	Bclaf1, 4933406P04Rik	ENSMUSG00000037608, ENSMUSG00000069713
260	chr10	20067172	20067782	611	460	23	74.19	8.88	0.33	Fam54a	ENSMUSG00000019992
261	chr10	20747579	20748151	573	222	18	50.53	8.97	1.19
262	chr10	20948331	20948797	467	273	17	53.85	7.38	0.88
263	chr10	21224657	21225231	575	350	22	53.47	4.99	0.92
264	chr10	21714095	21714953	859	463	50	204.38	21.08	0.85
265	chr10	22450803	22451552	750	245	29	93.56	7.18	0.32	Tbpl1	ENSMUSG00000071359
266	chr10	22953227	22953632	406	157	17	53.02	7.78	0.99
267	chr10	23277523	23278152	630	388	21	53.5	7.51	0.92
268	chr10	23501458	23504318	2861	492	170	681.65	14.28	2.33	Rps12	ENSMUSG00000061983
269	chr10	23506262	23507890	1629	688	90	186.55	7.46	0.77	Rps12	ENSMUSG00000061983
270	chr10	24086467	24087492	1026	341	34	67.94	4.68	0.37
271	chr10	24314983	24315746	764	349	32	110.57	7.77	0.43	Ctgf	ENSMUSG00000019997
272	chr10	24317470	24318036	567	253	25	86.98	8.27	0.28	Ctgf	ENSMUSG00000019997
273	chr10	24318191	24319027	837	479	35	103.56	6.81	0.38	Ctgf	ENSMUSG00000019997
274	chr10	24319386	24319935	550	142	21	70.68	5.98	0.4	Ctgf	ENSMUSG00000019997
275	chr10	27583240	27583863	624	460	30	105.14	10.48	0.39
276	chr10	27687946	27688345	400	194	18	55.58	5.9	0.89
277	chr10	27707751	27708358	608	336	22	68.58	7.7	0.38
278	chr10	29081923	29082471	549	164	27	100.12	10.68	0.36	Rnf146	ENSMUSG00000038876
279	chr10	30209903	30210479	577	161	20	61.31	6.58	0.57
280	chr10	30320407	30320862	456	217	16	52.3	5.98	0.96	Trmt11	ENSMUSG00000019792
281	chr10	30338030	30338790	761	417	24	58.23	11.36	0.76	Hint3	ENSMUSG00000019791
282	chr10	33739568	33740105	538	223	22	78.68	7.18	0.24	Rwdd1	ENSMUSG00000019782
283	chr10	34001700	34002171	472	234	22	89.05	8.37	0.3	Tspyl1	ENSMUSG00000047514
284	chr10	37011389	37012122	734	377	28	88.58	7.7	0.29
285	chr10	37215093	37215631	539	330	21	72.16	8.37	0.31
286	chr10	37322538	37323291	754	314	34	78.43	7.11	0.24
287	chr10	37389149	37389647	499	136	17	53.05	5.98	0.99
288	chr10	38853544	38854044	501	163	18	58.7	6.58	0.66	Tube1, 1700025K23Rik	ENSMUSG00000019845, ENSMUSG00000051736
289	chr10	39966459	39967269	811	468	34	116.65	10.76	0.47	Rpf2	ENSMUSG00000038510
290	chr10	39976566	39976994	429	163	16	52.78	6.81	0.98	Gtf3c6	ENSMUSG00000019837
291	chr10	39977267	39978102	836	540	46	172.91	9.31	0.67	Gtf3c6	ENSMUSG00000019837
292	chr10	39978192	39979523	1332	236	477	3100	71.49	4.76	Gtf3c6	ENSMUSG00000019837
293	chr10	39992078	39992516	439	165	16	54.42	6.58	0.87
294	chr10	40021542	40022408	867	425	61	311.49	25.12	1.5	Amd1	ENSMUSG00000075232
295	chr10	41169602	41170293	692	422	31	114.92	11.36	0.46	Zbtb24	ENSMUSG00000019826
296	chr10	41402377	41402863	487	348	17	54.47	6.58	0.85
297	chr10	41529184	41529736	553	326	20	64.21	7.18	0.46	Cep57l1, Sesn1	ENSMUSG00000019813, ENSMUSG00000038332
298	chr10	42507211	42507494	284	142	15	77.38	8.97	0.23
299	chr10	43718036	43718647	612	165	21	53.5	5.73	0.92
300	chr10	43987872	43988374	503	156	18	58.45	5.98	0.69	Atg5	ENSMUSG00000038160
301	chr10	44822908	44823384	477	325	17	55.68	7.77	0.89
302	chr10	46505259	46505994	736	443	23	60.69	7.77	0.56
303	chr10	50973872	50974251	380	126	17	69.54	7.18	0.39
304	chr10	51672489	51672930	442	296	17	60.23	6.58	0.63
305	chr10	53186208	53186669	462	146	17	54.48	5.11	0.85
306	chr10	53316030	53316465	436	284	19	74.14	7.17	0.33	Asf1a	ENSMUSG00000019857
307	chr10	56098293	56099208	916	519	38	127.22	9.57	0.55	Gja1	ENSMUSG00000050953
308	chr10	56501918	56502551	634	335	37	169.63	13.14	0.65
309	chr10	56507921	56508504	584	248	22	69.67	6.35	0.39
310	chr10	57693908	57694265	358	166	38	51.96	4.39	1
311	chr10	57960355	57960813	459	202	17	57.97	6.58	0.79	Ccdc138	ENSMUSG00000038010
312	chr10	58893633	58894182	550	314	21	51.46	6.35	1.08
313	chr10	59361754	59362408	655	308	21	53.03	4.98	0.99
314	chr10	59362543	59362977	435	159	16	52.94	5.77	0.99
315	chr10	59371132	59371684	553	375	20	64.21	7.18	0.46
316	chr10	59410895	59412561	1667	457	121	411.95	11.73	1.39	Ddit4	ENSMUSG00000020108
317	chr10	59414061	59415001	941	473	69	344.77	21.95	1.76	Ddit4	ENSMUSG00000020108
318	chr10	59465816	59466508	693	334	25	70.86	9.57	0.4	Anapc16, Ascc1	ENSMUSG00000020107, ENSMUSG00000044475
319	chr10	60277009	60277646	638	359	22	56.19	6.81	0.81
320	chr10	60279466	60279923	458	223	19	52.8	6.35	0.98
321	chr10	60395317	60396059	743	388	27	58.58	8.17	0.66	Pldi	ENSMUSG00000037247
322	chr10	60705003	60705447	445	196	16	53.66	5.98	0.91
323	chr10	61280847	61281270	424	235	15	50.26	6.58	1.2
324	chr10	61922109	61922601	493	302	17	50.72	6.81	1.15
325	chr10	62120335	62120733	399	163	15	53.49	7.18	0.92
326	chr10	62189152	62189706	555	211	18	52.43	7.18	0.96	Stox1	ENSMUSG00000036923
327	chr10	62486840	62487706	867	193	40	110.46	8.17	0.43	Pbld2, Hnrnph3	ENSMUSG00000020068, ENSMUSG00000020069
328	chr10	66101846	66102303	458	279	17	50.35	6.29	1.2
329	chr10	66648156	66648826	671	336	33	132.39	10.76	0.58
330	chr10	67070595	67071093	499	155	17	50.03	6.24	1.19
331	chr10	67096635	67097143	509	152	17	51.9	7.18	1
332	chr10	68814708	68815141	434	163	16	50.77	6.09	1.15	Cdk1	ENSMUSG00000019942
333	chr10	68815239	68815984	746	392	27	75.1	8.86	0.28	Cdk1	ENSMUSG00000019942
334	chr10	72116867	72118116	1250	530	63	170.32	7.66	0.66	Zwint	ENSMUSG00000019923
335	chr10	74674394	74674762	369	204	15	57.71	6.58	0.78	Specc1l	ENSMUSG00000033444
336	chr10	74967528	74968067	540	289	19	51.45	5.76	1.08
337	chr10	74980270	74981238	969	164	46	172.42	11.36	0.67	Snrpd3, 1110038D17Rik	ENSMUSG00000020180, ENSMUSG00000033416
338	chr10	75322655	75323306	652	220	28	101.05	7.18	0.37	Mif	ENSMUSG00000033307
339	chr10	75931284	75932056	773	327	31	89.03	8.9	0.3	Mcm3ap, Ybey	ENSMUSG00000001150, ENSMUSG00000033126
340	chr10	76732592	76733052	461	304	16	51.7	7.18	1.02
341	chr10	76978446	76979060	615	325	21	57.86	6.7	0.78	1810008A18Rik	ENSMUSG00000032977
342	chr10	77044183	77044948	766	381	27	75.68	10.87	0.28	Pttg1ip	ENSMUSG00000009291
343	chr10	77440755	77441222	468	258	16	50.87	6.58	1.16	1810043G02Rik	ENSMUSG00000020284
344	chr10	77888147	77888684	538	372	19	59.46	6.51	0.65	Cstb	ENSMUSG00000005054
345	chr10	78046983	78047522	540	326	18	54.09	6.58	0.89
346	chr10	79132502	79133370	869	620	31	77.3	5.76	0.23	Gm16517	ENSMUSG00000020308
347	chr10	79316010	79317237	1228	469	77	265.86	16.05	1.22	Ptbp1	ENSMUSG00000006498
348	chr10	79458405	79459387	983	734	39	117.31	6.24	0.48	Abca7	ENSMUSG00000035722
349	chr10	79516954	79517354	401	274	22	102.41	7.18	0.38
350	chr10	79610782	79611252	471	328	23	96.35	11.96	0.34	Midn	ENSMUSG00000035621
351	chr10	79612048	79612762	715	357	30	104.76	12.56	0.39	Midn	ENSMUSG00000035621
352	chr10	79621263	79622110	848	330	36	117.67	8.51	0.48
353	chr10	79630820	79631691	872	336	41	154.02	10.17	0.56	1600002K03Rik, Cirbp	ENSMUSG00000035595, ENSMUSG00000045193
354	chr10	79635534	79635979	446	205	16	53.54	7.18	0.93	1600002K03Rik, Cirbp	ENSMUSG00000035595, ENSMUSG00000045193
355	chr10	79711711	79712429	719	441	32	117.39	10.76	0.48	Ndufs7	ENSMUSG00000020153
356	chr10	79754790	79755597	808	416	33	110.67	13.75	0.43	Apc2, Rps15	ENSMUSG00000020135, ENSMUSG00000063457
357	chr10	79802397	79803361	965	655	31	80.04	5.98	0.25
358	chr10	79862263	79862931	669	382	27	61.89	8.09	0.55	Mbd3	ENSMUSG00000035478
359	chr10	79949269	79949748	480	127	19	67.66	6.58	0.37
360	chr10	80065305	80066128	824	420	40	117.1	6.81	0.48	Adat3, Scamp4	ENSMUSG00000035370, ENSMUSG00000078441
361	chr10	80139273	80139962	690	269	24	71.21	8.37	0.36	Mknk2	ENSMUSG00000020190
362	chr10	80260772	80261621	850	438	36	123.9	13.16	0.52	Sf3a2, Plekhj1	ENSMUSG00000020211, ENSMUSG00000035278
363	chr10	80363198	80363886	689	346	22	50.88	6.81	1.16	Timm13	ENSMUSG00000020219
364	chr10	80392398	80393394	997	456	86	498.7	31.69	1.67	Gadd45b	ENSMUSG00000015312
365	chr10	80394719	80395858	1140	753	68	302.97	10.76	1.45	Gadd45b	ENSMUSG00000015312
366	chr10	80437832	80438286	455	245	16	52.42	7.18	0.96
367	chr10	80546853	80547379	527	330	19	61.45	7.77	0.57
368	chr10	80568106	80568771	666	457	32	124.01	12.91	0.52	Map2k2	ENSMUSG00000035027
369	chr10	80639266	80639786	521	262	22	62.37	7.93	0.51	Eef2	ENSMUSG00000034994
370	chr10	80644966	80646003	1038	598	74	330.53	18.68	1.65	Dapk3, 4930442H23Rik	ENSMUSG00000034974, ENSMUSG00000053603
371	chr10	80846726	80847559	834	548	37	77.56	6.05	0.23	Dohh	ENSMUSG00000078440
372	chr10	81068664	81069535	872	448	37	93.23	9.53	0.32	BC025920	ENSMUSG00000074862
373	chr10	81433599	81433911	313	156	33	61.34	4.69	0.57
374	chr10	81816638	81817237	600	372	20	58.68	7.77	0.66
375	chr10	82321492	82322393	902	499	46	184.22	13.75	0.75
376	chr10	83063883	83064499	617	296	21	56.74	8.36	0.76
377	chr10	83498933	83499578	646	184	25	78.18	6.24	0.24
378	chr10	83529722	83530201	480	255	20	64.83	6.81	0.43
379	chr10	84084627	84085884	1258	345	60	82.19	4.54	0.26	Polr3b	ENSMUSG00000034453
380	chr10	84379562	84380262	701	340	26	81.64	8.97	0.26	Ric8b	ENSMUSG00000035620
381	chr10	85103162	85103653	492	253	18	59.83	6.58	0.62
382	chr10	85202175	85202694	520	353	23	55.48	5.11	0.88
383	chr10	85562897	85563829	933	482	47	163.72	11	0.62
384	chr10	85566652	85567278	627	373	23	61.62	7.22	0.54
385	chr10	85763168	85763696	529	187	21	73.54	7.77	0.32	Timp3	ENSMUSG00000020044
386	chr10	86168574	86169485	912	486	40	103.88	7.26	0.39	Hsp90b1, BC030307	ENSMUSG00000020048, ENSMUSG00000044937
387	chr10	87135711	87136113	403	159	16	59.29	7.77	0.64
388	chr10	88289351	88289836	486	169	22	76.29	6.81	0.28	Utp20	ENSMUSG00000004356
389	chr10	90574448	90575008	561	234	21	69.24	7.77	0.38
390	chr10	90634402	90634860	459	223	20	77.37	8.97	0.23	Tmpo	ENSMUSG00000019961
391	chr10	90643909	90645027	1119	889	50	169.17	10.96	0.65
392	chr10	92011664	92012108	445	191	17	59.82	7.18	0.62
393	chr10	92677032	92677351	320	160	15	61.38	8.73	0.57
394	chr10	92772343	92772828	486	206	18	60.6	7.18	0.56	Elk3	ENSMUSG00000008398
395	chr10	92916081	92916577	497	163	17	53.28	9.57	0.94	Lta4h	ENSMUSG00000015889
396	chr10	93661339	93662283	945	644	35	74.25	5.45	0.33	Ndufa12	ENSMUSG00000020022
397	chr10	95171848	95172392	545	380	20	56.26	8.38	0.81
398	chr10	95709038	95709538	501	339	17	52.81	5.38	0.98
399	chr10	96079200	96079882	683	450	36	152.07	16.15	0.55	Btg1	ENSMUSG00000036478
400	chr10	96090774	96091453	680	386	25	57.54	6.95	0.78
401	chr10	96291254	96291775	522	205	19	58.66	6.24	0.66
402	chr10	98724664	98725090	427	221	16	52.57	7.32	0.97	Dusp6	ENSMUSG00000019960
403	chr10	98725140	98726367	1228	800	73	322.99	16.74	1.6	Dusp6	ENSMUSG00000019960
404	chr10	98885968	98886532	565	180	23	70.72	8.38	0.4	B530045E10Rik	ENSMUSG00000044633
405	chr10	99372626	99373239	614	270	24	53.83	6.35	0.88
406	chr10	99623560	99624012	453	265	17	58.75	7.18	0.67
407	chr10	107716950	107717471	522	163	18	56.16	5.98	0.84
408	chr10	109071803	109072239	437	277	16	54.68	7.18	0.85
409	chr10	110241270	110241922	653	347	21	58.48	9.57	0.69
410	chr10	110946634	110947324	691	351	25	76.92	7.77	0.23	Phlda1	ENSMUSG00000020205
411	chr10	110947593	110948222	630	299	25	75.52	8.58	0.28	Phlda1	ENSMUSG00000020205
412	chr10	111037555	111038147	593	296	21	58.14	5.94	0.76
413	chr10	111373750	111374355	606	412	23	75.63	8.37	0.28
414	chr10	111409452	111410132	681	355	34	125.42	13.51	0.53	Krr1	ENSMUSG00000063334
415	chr10	112551282	112551833	552	205	21	70.42	8.97	0.4
416	chr10	114195472	114196038	567	317	23	80.96	10.17	0.25
417	chr10	114752525	114753228	704	334	27	87.33	10.17	0.29	Rab21	ENSMUSG00000020132
418	chr10	114821563	114822247	685	430	27	87.34	7.57	0.29	Thap2, Zfc3h1	ENSMUSG00000020137, ENSMUSG00000034163
419	chr10	116588277	116588931	655	233	34	109.39	9.08	0.43	Frs2	ENSMUSG00000020170
420	chr10	116661508	116662007	500	165	24	66.37	7.34	0.4	Yeats4	ENSMUSG00000020171
421	chr10	117575555	117576061	507	359	17	52.13	6.58	1	Mdm1	ENSMUSG00000020212
422	chr10	118004533	118004979	447	287	16	53.41	7.18	0.95
423	chr10	118677253	118677771	519	163	23	86.95	9.42	0.28	Cand1	ENSMUSG00000020114
424	chr10	119794855	119795716	862	157	30	79.93	6.4	0.25
425	chr10	119911305	119911852	548	388	20	64.83	7.77	0.43	Hmga2	ENSMUSG00000056758
426	chr10	119913223	119914028	806	409	29	86.5	6.58	0.28	Hmga2	ENSMUSG00000056758
427	chr10	119914055	119914542	488	299	17	54.35	7.18	0.87	Hmga2	ENSMUSG00000056758
428	chr10	120069238	120070314	1077	204	48	125.76	6.42	0.53
429	chr10	120077767	120078258	492	343	20	72.38	6.58	0.31
430	chr10	120416149	120416541	393	174	17	67.44	8.97	0.37	Lemd3	ENSMUSG00000048661
431	chr10	121064206	121064796	591	264	21	65.49	7.18	0.39	Xpot	ENSMUSG00000034667
432	chr10	121340944	121341801	858	417	38	100.57	9.53	0.36
433	chr10	122349520	122350518	999	160	38	75.17	5.53	0.28
434	chr10	126415178	126415595	418	263	30	164.67	13.75	0.62	Ctdsp2	ENSMUSG00000078429
435	chr10	126486211	126486938	728	353	24	66.95	7.77	0.36	Cyp27b1	ENSMUSG00000006724
436	chr10	126500559	126501073	515	165	20	69.15	5.98	0.38	Cdk4, March9	ENSMUSG00000006728, ENSMUSG00000040502
437	chr10	126504408	126506566	2159	1305	108	366.68	8.72	1.23	Cdk4, Tspan31	ENSMUSG00000006728, ENSMUSG00000006736
438	chr10	126631972	126632567	596	328	25	86.98	11.59	0.28	Arhgef25, Dtx3	ENSMUSG00000019467, ENSMUSG00000040415
439	chr10	126634529	126635319	791	341	28	70.4	8.38	0.4	Dtx3	ENSMUSG00000040415
440	chr10	126727708	126729746	2039	178	150	602.41	21.5	2.06	Ddit3, Mbd6	ENSMUSG00000025408, ENSMUSG00000025409
441	chr10	126729902	126730457	556	164	19	57.9	5.97	0.78	Ddit3, Mbd6	ENSMUSG00000025408, ENSMUSG00000025409
442	chr10	126731914	126732732	819	370	39	141.78	13.05	0.5	Ddit3	ENSMUSG00000025408
443	chr10	126734325	126735329	1005	718	41	133.71	7.77	0.6
444	chr10	126748394	126749141	748	346	24	61.42	8.01	0.57	Mars	ENSMUSG00000040354
445	chr10	126918547	126919257	711	362	26	62.88	7.78	0.52
446	chr10	126952491	126953114	624	469	22	52.59	5.84	0.97	Ndufa4l2	ENSMUSG00000040280
447	chr10	127053010	127053661	652	470	24	71.54	7.38	0.31	Lrp1	ENSMUSG00000040249
448	chr10	127079554	127080359	806	436	32	104.64	7.18	0.39	Stat6	ENSMUSG00000002147
449	chr10	127096746	127097282	537	164	19	60.23	6.58	0.63
450	chr10	127097645	127098419	775	359	23	56.91	8.37	0.76
451	chr10	127104034	127104931	898	582	41	149.76	10.76	0.53	Nab2, Tmem194	ENSMUSG00000025402, ENSMUSG00000040195
452	chr10	127104971	127105459	489	145	17	54.23	7.18	0.87	Nab2, Tmem194	ENSMUSG00000025402, ENSMUSG00000040195
453	chr10	127472323	127473107	785	421	31	95.72	7.94	0.34	Naca	ENSMUSG00000061315
454	chr10	127740423	127740989	567	163	23	54.91	4.68	0.86	Pan2	ENSMUSG00000005682
455	chr10	127759174	127759811	638	265	25	83.75	7.77	0.27	Cnpy2	ENSMUSG00000025381
456	chr10	127848200	127848770	571	326	18	50.73	5.38	1.15	Rnf41, Obfc2b	ENSMUSG00000025373, ENSMUSG00000025374
457	chr10	127927072	127927728	657	440	22	61	6.92	0.57	Myl6	ENSMUSG00000090841
458	chr10	127930307	127931334	1028	565	55	226.51	14.35	0.99	Myl6b, Myl6	ENSMUSG00000039824, ENSMUSG00000090841
459	chr10	127984152	127985234	1083	728	80	417.41	22.72	1.41	Zc3h10	ENSMUSG00000039810
460	chr10	127985628	127986584	957	482	74	275.04	15.51	1.28	Zc3h10	ENSMUSG00000039810
461	chr10	128063090	128063978	889	442	39	126.52	14.31	0.54	Rps26	ENSMUSG00000025362
462	chr10	128240817	128241509	693	542	31	114.76	7.77	0.46	Dnajc14, Tmem198b	ENSMUSG00000025354, ENSMUSG00000047090
463	chr10	128242474	128242898	425	178	16	50.14	7.18	1.19	Dnajc14, Tmem198b	ENSMUSG00000025354, ENSMUSG00000047090
464	chr10	128354978	128356767	1790	1321	99	250.87	7.94	1.13	Rdh5, Bloc1s1	ENSMUSG00000025350, ENSMUSG00000090247
465	chr10	128358707	128360208	1502	1339	71	206.39	8.28	0.88	Rdh5, Bloc1s1	ENSMUSG00000025350, ENSMUSG00000090247
466	chr10	128360307	128360878	572	341	20	52.61	6.76	0.97	Rdh5, Bloc1s1	ENSMUSG00000025350, ENSMUSG00000090247
467	chr11	3352091	3352891	801	437	39	152.16	13.16	0.55	Rnf185	ENSMUSG00000020448
468	chr11	3416964	3417763	800	471	27	67.62	6.54	0.37	Selm	ENSMUSG00000075702
469	chr11	3438558	3439442	885	590	46	123.93	9.61	0.52	Smtn	ENSMUSG00000020439
470	chr11	4603806	4604553	748	500	31	77.98	6.81	0.24	Zmat5, Uqcr10	ENSMUSG00000009076, ENSMUSG00000059534
471	chr11	4999645	5000591	947	245	46	176.18	12.56	0.71	Ewsr1, Rhbdd3, Gm11031	ENSMUSG00000009079, ENSMUSG00000034175, ENSMUSG00000079004
472	chr11	5421657	5422218	562	176	20	63.1	9.57	0.49	Xbp1	ENSMUSG00000020484
473	chr11	5661569	5662070	502	333	18	57.42	5.87	0.77	Urgcp	ENSMUSG00000049680
474	chr11	5760201	5760742	542	198	21	61.15	5.67	0.57	Aebp1	ENSMUSG00000020473
475	chr11	5762350	5763326	977	545	43	131.25	7.33	0.57	Aebp1	ENSMUSG00000020473
476	chr11	5771673	5773367	1695	961	96	251.02	9.84	1.14	Pold2	ENSMUSG00000020471
477	chr11	5778339	5778842	504	160	17	52.47	8.37	0.97	Pold2	ENSMUSG00000020471
478	chr11	6100051	6100708	658	220	30	66.57	5.6	0.36	Nudcd3	ENSMUSG00000053838
479	chr11	6167511	6168099	589	248	27	91.6	9.95	0.31	Ddx56	ENSMUSG00000004393
480	chr11	6314671	6316067	1397	1241	79	318.54	11.35	1.58	Ppia	ENSMUSG00000071866
481	chr11	6316273	6317003	731	491	35	92.35	5.39	0.32	Ppia	ENSMUSG00000071866
482	chr11	6319754	6321647	1894	1515	93	320.02	10.6	1.6	Ppia	ENSMUSG00000071866
483	chr11	6428016	6429016	1001	618	45	139.86	11.52	0.49
484	chr11	8367662	8368657	996	724	34	84.72	7.75	0.27
485	chr11	8579091	8579803	713	362	25	60.5	7.06	0.56
486	chr11	8689557	8690080	524	222	21	70.38	6.24	0.4
487	chr11	9213767	9214189	423	165	15	50.39	7.18	1.2
488	chr11	11708980	11709539	560	425	21	69.37	7.18	0.39	Fignl1	ENSMUSG00000035455
489	chr11	11975189	11975931	743	304	23	58.63	8.22	0.66
490	chr11	16407927	16408522	596	235	24	52.73	6.09	0.98	Sec61g	ENSMUSG00000078974
491	chr11	16458871	16459424	554	363	21	70.15	6.58	0.4
492	chr11	16754033	16754670	638	307	26	85.35	10.21	0.28
493	chr11	17058781	17059212	432	228	18	68.13	7.77	0.38	Ppp3r1	ENSMUSG00000033953
494	chr11	17111639	17112280	642	321	22	59.66	6.58	0.65	Pno1	ENSMUSG00000020116
495	chr11	18826602	18827237	636	301	26	78.55	8.9	0.24
496	chr11	18918569	18919484	916	525	40	132.85	9.64	0.59	Meis1	ENSMUSG00000020160
497	chr11	19637083	19637763	681	391	50	192.27	13.62	0.79
498	chr11	19823978	19824568	591	280	21	53.5	6.04	0.92	Spred2	ENSMUSG00000045671
499	chr11	20100763	20101153	391	214	16	60.97	7.76	0.57	Rab1	ENSMUSG00000020149
500	chr11	20232265	20233517	1253	343	51	153.58	11.38	0.56	Slc1a4, Gm12033	ENSMUSG00000020142, ENSMUSG00000078965
501	chr11	20332334	20332697	364	163	16	62.15	7.94	0.51
502	chr11	20441918	20442612	695	254	30	53.66	4.77	0.91	Sertad2	ENSMUSG00000049800
503	chr11	20531264	20531769	506	306	27	115.23	12.06	0.47
504	chr11	21270045	21270821	777	396	28	84.14	14.35	0.27	Ugp2	ENSMUSG00000001891
505	chr11	22569041	22569781	741	347	24	50.08	7.3	1.19
506	chr11	23566269	23566886	618	303	22	53.25	6.81	0.94	Pus10, Pex13	ENSMUSG00000020280, ENSMUSG00000020283
507	chr11	23671410	23671799	390	162	18	74.86	9.57	0.33	Rel	ENSMUSG00000020275
508	chr11	28987590	28988100	511	146	17	51.67	6.58	1.04
509	chr11	29072333	29073263	931	380	38	125.1	9.57	0.53	Smek2	ENSMUSG00000020463
510	chr11	29414851	29415358	508	145	18	53.11	4.98	0.99	Prorsd1	ENSMUSG00000032673
511	chr11	29422264	29422770	507	381	18	57.96	7.18	0.79	Mtif2	ENSMUSG00000020459
512	chr11	29447085	29448231	1147	675	59	217.14	12.18	0.95	Rps27a, 1700034F02Rik	ENSMUSG00000020460, ENSMUSG00000020461
513	chr11	29592781	29593278	498	226	19	61.72	7.38	0.54	Rtn4	ENSMUSG00000020458
514	chr11	29601172	29601533	362	161	15	51.61	6.29	1.04
515	chr11	30549048	30549668	621	309	21	61.98	7.18	0.55	Acyp2	ENSMUSG00000060923
516	chr11	30936301	30936687	387	222	72	83.07	4.8	0.26
517	chr11	31769878	31770647	770	356	26	67.95	7.77	0.37	Cpeb4	ENSMUSG00000020300
518	chr11	32542127	32542720	594	217	23	77.22	9.57	0.23	Fbxw11	ENSMUSG00000020271
519	chr11	33062873	33063399	527	159	26	107.91	10.76	0.42	Npm1	ENSMUSG00000057113
520	chr11	43561280	43561766	487	159	19	66.69	7.77	0.36	Ttc1	ENSMUSG00000041278
521	chr11	43805615	43806095	481	219	22	77.09	8.9	0.23
522	chr11	48613061	48614292	1232	732	62	227.94	10.78	1.01	Gnb2l1	ENSMUSG00000020372
523	chr11	48620448	48621357	910	359	42	154.63	8.97	0.57
524	chr11	49030605	49031099	495	365	17	53.51	5.98	0.93
525	chr11	50023857	50024647	791	418	24	60.52	9.57	0.56	Sqstm1, Mgat4b	ENSMUSG00000015837, ENSMUSG00000036620
526	chr11	50190526	50191671	1146	760	38	98.89	9.57	0.35	Hnrnph1	ENSMUSG00000007850
527	chr11	51420213	51420779	567	163	32	145.09	11.36	0.51	Hnrnpab	ENSMUSG00000020358
528	chr11	53114011	53114638	628	402	22	66.91	7.77	0.36	Hspa4	ENSMUSG00000020361
529	chr11	53520615	53521239	625	318	19	50.61	7.18	1.19	Rad50	ENSMUSG00000020380
530	chr11	55231271	55231688	418	205	16	57.2	7.77	0.77	Sparc	ENSMUSG00000018593
531	chr11	55231862	55232724	863	572	41	155.54	8.37	0.57	Sparc	ENSMUSG00000018593
532	chr11	57614642	57615098	457	267	16	52.18	6.58	0.95	Sap30l	ENSMUSG00000020519
533	chr11	57821810	57822260	451	219	16	52.92	6.58	0.99	Larp1	ENSMUSG00000037331
534	chr11	58767873	58768683	811	345	29	85.9	14.35	0.28	Trim17, Hist3h2a	ENSMUSG00000036964, ENSMUSG00000078851
535	chr11	58791145	58791908	764	392	31	104.15	10.17	0.39	Trim11	ENSMUSG00000020455
536	chr11	59622898	59623987	1090	729	42	128.48	8.97	0.56	Flcn	ENSMUSG00000032633
537	chr11	60267669	60268446	778	400	29	89.94	10.17	0.3	Drg2	ENSMUSG00000020537
538	chr11	61554359	61554861	503	349	17	52.58	6.58	0.97
539	chr11	61887993	61888449	457	313	17	55.12	6.81	0.87
540	chr11	62271380	62272354	975	322	37	88.28	5.35	0.29	Pigl, Ncor1	ENSMUSG00000014245, ENSMUSG00000018501
541	chr11	62363202	62363970	769	368	32	80.48	11.35	0.25	Ubb	ENSMUSG00000019505
542	chr11	62364663	62365247	585	370	52	310	26.77	1.49	Ubb	ENSMUSG00000019505
543	chr11	62367635	62369211	1577	372	71	206.39	8.69	0.88	Ubb	ENSMUSG00000019505
544	chr11	62415428	62417222	1795	1009	121	579.35	23.32	1.96
545	chr11	62418115	62420942	2828	1313	160	534.3	10.59	1.79
546	chr11	62421384	62421881	498	154	18	50.08	5.67	1.19
547	chr11	62478291	62478816	526	396	17	50.01	5.38	1.18
548	chr11	62681238	62681633	396	221	15	53.89	7.18	0.89
549	chr11	62928364	62928954	591	265	43	134.59	8.43	0.61
550	chr11	63892618	63893371	754	444	27	69.34	7.86	0.39	Cox10	ENSMUSG00000042148
551	chr11	67451658	67452345	688	440	29	78.3	7.03	0.24
552	chr11	67710342	67710913	572	159	21	53.44	5.35	0.95
553	chr11	67905504	67906286	783	367	33	91.24	5.84	0.31
554	chr11	68437009	68437620	612	303	22	68.84	7.77	0.38
555	chr11	68714692	68715451	760	389	22	50.8	8.66	1.15	Rpl26	ENSMUSG00000060938
556	chr11	68718988	68719894	907	255	34	88.85	6.29	0.3	Rpl26	ENSMUSG00000060938
557	chr11	68850085	68850890	806	354	29	55.65	6.38	0.89
558	chr11	68876269	68876719	451	284	16	52.85	4.78	0.98	2310047M10Rik, 9330160F10Rik	ENSMUSG00000045176, ENSMUSG00000072809
559	chr11	68886681	68887841	1161	454	266	2375.84	55.8	3.57	Tmem107	ENSMUSG00000020895
560	chr11	68923627	68924532	906	630	32	92.04	7.18	0.32
561	chr11	69122646	69123153	508	346	18	57.83	5.98	0.78
562	chr11	69137020	69137643	624	255	20	55.42	7.1	0.88	Kcnab3, Cntrob, Trappc1	ENSMUSG00000018470, ENSMUSG00000032782, ENSMUSG00000049299
563	chr11	69223506	69223992	487	163	18	52.32	6.29	0.96	Kdm6b	ENSMUSG00000018476
564	chr11	69475711	69476311	601	262	21	58.57	7.77	0.66	Mpdu1, Cd68	ENSMUSG00000018761, ENSMUSG00000018774
565	chr11	69479394	69480284	891	482	47	148.07	12.26	0.53	Mpdu1, Cd68	ENSMUSG00000018761, ENSMUSG00000018774
566	chr11	69485378	69486230	853	430	47	178.56	17.28	0.71	Eif4a1	ENSMUSG00000059796
567	chr11	69571242	69572512	1271	842	96	498.28	35.22	1.65	Polr2a, Amac1	ENSMUSG00000005198, ENSMUSG00000018776
568	chr11	69714014	69715160	1147	530	68	205.33	10.01	0.87	Acap1, 2810408A11Rik, Neurl4	ENSMUSG00000001588, ENSMUSG00000018570, ENSMUSG00000047284
569	chr11	69733227	69733946	720	354	27	59.65	8.02	0.65	Eif5a	ENSMUSG00000078812
570	chr11	69734994	69735787	794	357	27	76.41	7.77	0.28	Eif5a	ENSMUSG00000078812
571	chr11	69793523	69794259	737	395	30	101.6	8.37	0.37	Ctdnep1, Rai12	ENSMUSG00000018559, ENSMUSG00000018565
572	chr11	69804274	69805287	1014	599	40	82.85	8.94	0.26	Gabarap, Phf23	ENSMUSG00000018567, ENSMUSG00000018572
573	chr11	70002678	70003670	993	378	41	90.2	5.96	0.31
574	chr11	70011576	70012429	854	451	45	182.87	16.44	0.74
575	chr11	70050713	70051238	526	294	20	66.38	7.04	0.4	0610010K14Rik, Rnasek	ENSMUSG00000020831, ENSMUSG00000040904
576	chr11	70051382	70052005	624	164	25	79.03	11.07	0.24	0610010K14Rik, Rnasek	ENSMUSG00000020831, ENSMUSG00000040904
577	chr11	70053102	70053999	898	126	40	132.85	6.67	0.59	0610010K14Rik, Rnasek	ENSMUSG00000020831, ENSMUSG00000040904
578	chr11	70265122	70265756	635	287	23	71.95	7.77	0.31	Med11	ENSMUSG00000018923
579	chr11	70460747	70462185	1439	993	82	339.72	10.48	1.7	Slc25a11, Rnf167	ENSMUSG00000014606, ENSMUSG00000040746
580	chr11	70482325	70483313	989	401	46	147.93	9.43	0.53	Spag7	ENSMUSG00000018287
581	chr11	70817934	70818345	412	175	21	92.64	10.76	0.32	Dhx33	ENSMUSG00000040620
582	chr11	71863428	71864048	621	250	20	52.97	7.38	0.99
583	chr11	72254385	72255058	674	446	26	80.48	6.81	0.25	Mybbp1a	ENSMUSG00000040463
584	chr11	72502927	72503736	810	370	36	76.01	7.19	0.28	Ankfy1	ENSMUSG00000020790
585	chr11	72990679	72991535	857	339	31	75.66	5.36	0.28	Tax1bp3, Tmem93	ENSMUSG00000040158, ENSMUSG00000047260
586	chr11	74316198	74316685	488	250	17	54.35	5.38	0.87
587	chr11	74583792	74584621	830	400	36	72.98	6.78	0.32	Mettl16	ENSMUSG00000010554
588	chr11	74711338	74711925	588	164	36	127.46	7.66	0.55	Tsr1, Sgsm2	ENSMUSG00000038335, ENSMUSG00000038351
589	chr11	74988744	74989219	476	321	17	55.81	8.37	0.9	Ovca2	ENSMUSG00000038268
590	chr11	75273733	75274619	887	427	39	73.88	7.53	0.32	Tlcd2	ENSMUSG00000038217
591	chr11	75275050	75275579	530	166	18	54.09	9.98	0.89	Tlcd2	ENSMUSG00000038217
592	chr11	75276129	75277358	1230	322	43	107.92	7.82	0.42	Tlcd2	ENSMUSG00000038217
593	chr11	75465016	75465829	814	404	37	103.5	9.24	0.38	Myo1c	ENSMUSG00000017774
594	chr11	76891721	76892319	599	215	28	96.36	9.95	0.34	Ccdc55	ENSMUSG00000037958
595	chr11	77499108	77499778	671	315	26	67.65	7.78	0.37	Nufip2	ENSMUSG00000037857
596	chr11	77606468	77607153	686	481	25	77.54	7.18	0.23
597	chr11	77893508	77894089	582	271	22	72.63	8.97	0.31	Eral1	ENSMUSG00000020832
598	chr11	77992190	77994088	1899	462	89	266.81	9.22	1.23	Nek8, Tlcd1, Rpl23a	ENSMUSG00000017405, ENSMUSG00000019437, ENSMUSG00000058546
599	chr11	77996567	77997401	835	437	43	157.99	15.01	0.59	Rab34, Rpl23a	ENSMUSG00000002059, ENSMUSG00000058546
600	chr11	78001630	78002233	604	333	23	69.83	8.3	0.39	Rab34, Proca1, Rpl23a	ENSMUSG00000002059, ENSMUSG00000044122, ENSMUSG00000058546
601	chr11	78058961	78059618	658	449	28	87.31	6.81	0.29	Supt6h, Sdf2	ENSMUSG00000002052, ENSMUSG00000002064
602	chr11	78176818	78177502	685	417	22	60.56	5.98	0.56
603	chr11	78349264	78350156	893	352	32	93.57	7.18	0.32	Ift20, Tnfaip1	ENSMUSG00000001105, ENSMUSG00000017615
604	chr11	78363984	78364509	526	189	19	52.5	5.11	0.97	Tmem97	ENSMUSG00000037278
605	chr11	79067293	79067738	446	161	16	53.54	6.58	0.93	Wsb1	ENSMUSG00000017677
606	chr11	79067785	79068488	704	360	30	86.76	8.9	0.28	Wsb1	ENSMUSG00000017677
607	chr11	79552139	79553314	1176	318	47	116.04	6.32	0.47
608	chr11	79593235	79593683	449	284	18	52.75	5.84	0.98
609	chr11	79805931	79806475	545	320	26	104.72	11.96	0.39	Suz12	ENSMUSG00000017548
610	chr11	79863427	79863962	536	164	19	60.35	5.98	0.63
611	chr11	79955121	79955997	877	561	47	173.93	11	0.69	1110002N22Rik	ENSMUSG00000046909
612	chr11	80196240	80197136	897	451	37	89.94	8.62	0.3	Zfp207, 5730455P16Rik	ENSMUSG00000017421, ENSMUSG00000057181
613	chr11	81848670	81849575	906	464	65	302.98	19.9	1.46	Ccl2, Gm17268	ENSMUSG00000035385, ENSMUSG00000092157
614	chr11	81850874	81852055	1182	815	56	200.59	12.22	0.84	Ccl2, Gm17268	ENSMUSG00000035385, ENSMUSG00000092157
615	chr11	81858962	81859554	593	280	29	83.29	8.09	0.27	Ccl7	ENSMUSG00000035373
616	chr11	81880257	81881030	774	206	32	86.89	5.84	0.28
617	chr11	81953099	81953583	485	186	17	54.71	7.77	0.85
618	chr11	82577526	82578417	892	477	35	68.41	6.88	0.38	Cct6b, Zfp830	ENSMUSG00000020698, ENSMUSG00000046010
619	chr11	82594226	82594762	537	277	18	54.43	7.77	0.87	Lig3	ENSMUSG00000020697
620	chr11	83084501	83086630	2130	891	334	2211.33	44.26	3.33
621	chr11	83104652	83105407	756	334	32	100.58	10.27	0.37
622	chr11	83112134	83113000	867	486	35	104.02	8.17	0.39	Pex12, Ap2b1	ENSMUSG00000018733, ENSMUSG00000035152
623	chr11	83285456	83286752	1297	517	61	140.41	6.41	0.49	Taf15	ENSMUSG00000020680
624	chr11	83755308	83756053	746	386	27	82.02	9.57	0.26	Ddx52	ENSMUSG00000020677
625	chr11	83893241	83894016	776	397	25	61.98	8.97	0.55
626	chr11	84632038	84632526	489	327	17	54.23	7.77	0.87	Mrm1	ENSMUSG00000018405
627	chr11	84635644	84636172	529	286	18	55.34	6.58	0.87	Mrm1	ENSMUSG00000018405
628	chr11	85124097	85124714	618	429	33	134.97	14.63	0.61	Ppm1d	ENSMUSG00000020525
629	chr11	85198014	85198511	498	166	17	50.14	6.24	1.19
630	chr11	86014479	86014778	300	150	17	66.03	6.95	0.4	Brip1	ENSMUSG00000034329
631	chr11	86358196	86358954	759	382	26	73.86	8.88	0.32	Tubd1, Rps6kb1	ENSMUSG00000020513, ENSMUSG00000020516
632	chr11	86383634	86384338	705	364	27	80.15	8.3	0.25
633	chr11	86389597	86391776	2180	1095	116	167.4	5.17	0.63
634	chr11	86392478	86399639	7162	3071	889	3100	26.1	4.76
635	chr11	86399650	86400841	1192	737	90	474.24	18.52	1.57
636	chr11	86417121	86417585	465	154	16	50.2	6.46	1.19
637	chr11	86421240	86421760	521	188	17	50.56	7.18	1.19
638	chr11	86497133	86497840	708	403	28	86.39	7.26	0.28	Vmp1, Ptrh2	ENSMUSG00000018171, ENSMUSG00000072582
639	chr11	86922628	86923218	591	209	25	57.54	6.84	0.78	Fam33a, Prr11	ENSMUSG00000020492, ENSMUSG00000020493
640	chr11	87218051	87218596	546	380	19	59.15	6.58	0.64	Rad51c, Tex14	ENSMUSG00000007646, ENSMUSG00000010342
641	chr11	87235946	87237965	2020	609	671	3100	75.81	4.76
642	chr11	87239813	87241881	2069	503	499	3100	75.94	4.76
643	chr11	87256744	87257948	1205	379	413	3100	95.68	4.76
644	chr11	87262152	87263421	1270	493	422	3100	81.71	4.76
645	chr11	87275829	87276905	1077	196	312	3100	69.37	4.76
646	chr11	87284912	87286106	1195	161	234	2091.59	58.01	3.23
647	chr11	87404796	87405338	543	394	26	59.99	5.02	0.62	Mtmr4	ENSMUSG00000018401
648	chr11	87550186	87550838	653	394	32	85.33	6.06	0.28	Supt4h1	ENSMUSG00000020485
649	chr11	87799750	87800241	492	159	17	53.87	7.77	0.88	Dynll2	ENSMUSG00000020483
650	chr11	87860506	87861356	851	499	39	136.54	10.78	0.46	Srsf1	ENSMUSG00000018379
651	chr11	87986352	87986892	541	403	19	51.63	4.74	1.04
652	chr11	88726029	88726606	578	203	24	85.84	10.17	0.28	Akap1	ENSMUSG00000018428
653	chr11	90213919	90214570	652	375	21	56.72	6.98	0.76
654	chr11	90498893	90499655	763	392	27	79.98	8.97	0.25	Cox11, Stxbp4	ENSMUSG00000020544, ENSMUSG00000020546
655	chr11	91065441	91066065	625	381	24	73.19	9.57	0.32
656	chr11	93810153	93810895	743	403	27	64.28	6.32	0.46
657	chr11	93813815	93814324	510	345	18	57.59	6.58	0.78	Nme2	ENSMUSG00000020857
658	chr11	93816726	93817268	543	380	19	59.51	7.18	0.65	Nme2	ENSMUSG00000020857
659	chr11	93829307	93830059	753	339	30	99.37	10.76	0.36	Nme1, Gm20390	ENSMUSG00000037601, ENSMUSG00000091228
660	chr11	93856454	93857292	839	608	37	132.15	8.37	0.58	Spag9	ENSMUSG00000020859
661	chr11	94188923	94189392	470	280	16	50.09	7.7	1.19	Ankrd40	ENSMUSG00000020864
662	chr11	94514856	94515462	607	195	26	93.47	10.63	0.32	Mrpl27, Eme1	ENSMUSG00000024414, ENSMUSG00000039055
663	chr11	94789967	94790254	288	144	16	81.37	9.08	0.25
664	chr11	94797127	94798148	1022	467	104	634.57	29.34	2.15	Col1a1	ENSMUSG00000001506
665	chr11	94803509	94804388	880	713	34	76.84	6.35	0.23
666	chr11	94815190	94815669	480	285	19	67.66	6.58	0.37	Gm17329	ENSMUSG00000091342
667	chr11	95131972	95132404	433	269	16	55.2	8.97	0.87
668	chr11	95171017	95171411	395	233	15	54.02	7.18	0.89	Myst2	ENSMUSG00000038909
669	chr11	95929458	95929970	513	214	21	75.82	7.18	0.28	Ube2z	ENSMUSG00000014349
670	chr11	95936564	95937738	1175	376	43	71.31	6	0.31	Atp5g1	ENSMUSG00000006057
671	chr11	96671945	96672922	978	664	32	81.41	6.64	0.25
672	chr11	96683684	96684933	1250	328	50	112.01	6.81	0.45
673	chr11	96691379	96692419	1041	723	38	94.5	6.29	0.33	Nfe2l1	ENSMUSG00000038615
674	chr11	96839158	96839848	691	306	26	59.62	8.17	0.65	Sp2	ENSMUSG00000018678
675	chr11	97049574	97050417	844	397	38	138.07	13.16	0.47	Kpnb1	ENSMUSG00000001440
676	chr11	97561022	97561519	498	152	20	71.52	7.18	0.31	Pcgf2, Psmb3	ENSMUSG00000018537, ENSMUSG00000069744
677	chr11	97563989	97565151	1163	798	52	104.9	6.81	0.39	Pcgf2, Psmb3	ENSMUSG00000018537, ENSMUSG00000069744
678	chr11	97643228	97644056	829	165	33	77.99	4.99	0.24	Rpl23	ENSMUSG00000071415
679	chr11	97662126	97663127	1002	357	40	127.86	7.77	0.56	Lasp1	ENSMUSG00000038366
680	chr11	97702318	97702933	616	340	19	51.51	9.57	1.03	B230217C12Rik	ENSMUSG00000089676
681	chr11	97887588	97888355	768	415	31	89.69	6.81	0.3	Rpl19, Cacnb1	ENSMUSG00000017404, ENSMUSG00000020882
682	chr11	97891953	97893203	1251	833	57	120.8	6.97	0.5	Rpl19	ENSMUSG00000017404
683	chr11	98054368	98055083	716	368	25	73.94	8.37	0.32	Med1	ENSMUSG00000018160
684	chr11	98063647	98064332	686	271	24	68.16	6.87	0.38	Cdk12	ENSMUSG00000003119
685	chr11	98219072	98219656	585	428	21	66.22	8.97	0.4	Stard3	ENSMUSG00000018167
686	chr11	98448587	98449112	526	207	18	55.69	7.18	0.89	Ormdl3	ENSMUSG00000038150
687	chr11	99092069	99092605	537	167	19	60.23	7.18	0.63	Smarce1	ENSMUSG00000037935
688	chr11	100181547	100182357	811	343	34	116.65	11.36	0.47	Eif1	ENSMUSG00000035530
689	chr11	100183730	100184874	1145	765	54	198.31	8.37	0.83	Eif1	ENSMUSG00000035530
690	chr11	100276515	100277016	502	283	18	58.57	5.98	0.66	Fkbp10, Leprel4	ENSMUSG00000001555, ENSMUSG00000006931
691	chr11	100388766	100389349	584	351	20	60.49	7.77	0.6	Acly	ENSMUSG00000020917
692	chr11	100406673	100407064	392	186	17	64.34	7.38	0.46	Ttc25	ENSMUSG00000006784
693	chr11	100480576	100481232	657	311	21	58.06	7.18	0.75	Dnajc7, Nkiras2	ENSMUSG00000014195, ENSMUSG00000017837
694	chr11	100831436	100832253	818	356	32	88.85	8.9	0.3	Ptrf	ENSMUSG00000004044
695	chr11	100956514	100957327	814	497	32	76.5	7.39	0.28	Psmc3ip	ENSMUSG00000019303
696	chr11	101114191	101115270	1080	821	44	142.18	10.17	0.5	Vps25	ENSMUSG00000078656
697	chr11	101287271	101287740	470	291	19	65.55	7.94	0.39	Rundc1, Aarsd1	ENSMUSG00000035007, ENSMUSG00000075528
698	chr11	101303475	101304001	527	166	20	67.54	8.37	0.37	Rpl27	ENSMUSG00000063316
699	chr11	101414664	101415212	549	268	22	67.05	7.33	0.36	Nbr1, Brca1	ENSMUSG00000017119, ENSMUSG00000017146
700	chr11	101443339	101444017	679	361	25	67.4	7.33	0.37	Tmem106a	ENSMUSG00000034947
701	chr11	101465948	101467036	1089	338	90	398.51	15.27	1.33
702	chr11	101488044	101490547	2504	834	655	3100	73.54	4.76	Rdm1	ENSMUSG00000010362
703	chr11	101502553	101504537	1985	838	517	3100	98.07	4.76
704	chr11	101505383	101507407	2025	1508	525	3100	107.64	4.76
705	chr11	101519085	101521423	2339	909	796	3100	83.52	4.76
706	chr11	101593804	101594687	884	432	36	66.82	5.67	0.36	Dhx8	ENSMUSG00000034931
707	chr11	101691370	101691852	483	321	21	60.28	5.9	0.63
708	chr11	102180928	102181975	1048	601	45	153.18	9.57	0.56	Ubtf	ENSMUSG00000020923
709	chr11	102268998	102270050	1053	715	61	267.05	15.55	1.24	Slc25a39	ENSMUSG00000018677
710	chr11	102291141	102291930	790	372	36	53.71	5.62	0.91	Grn	ENSMUSG00000034708
711	chr11	102464389	102464856	468	163	16	50.87	6.58	1.16	Fzd2	ENSMUSG00000050288
712	chr11	102466724	102467233	510	151	17	51.79	5.98	1.02	Fzd2	ENSMUSG00000050288
713	chr11	102962539	102963315	777	408	25	67.21	8.97	0.37	Plcd3, Acbd4	ENSMUSG00000020937, ENSMUSG00000056938
714	chr11	103239657	103240045	389	243	15	54.85	5.98	0.86
715	chr11	103268711	103269236	526	370	17	50.01	7.18	1.18	Plekhm1	ENSMUSG00000034247
716	chr11	103452295	103452767	473	147	16	50.28	5.38	1.2
717	chr11	104222879	104223498	620	383	26	80.78	10.48	0.25
718	chr11	105927089	105927791	703	269	39	163.19	14.75	0.61	Taco1	ENSMUSG00000001983
719	chr11	106054376	106054937	562	347	23	75.48	9.96	0.28
720	chr11	106055022	106055493	472	166	23	87.68	8.65	0.29
721	chr11	106077737	106078298	562	338	19	56.65	7.1	0.75	Ddx42, Ccdc47	ENSMUSG00000020705, ENSMUSG00000078622
722	chr11	106134390	106134732	343	183	15	61.75	8.37	0.54	Tcam1, Smarcd2	ENSMUSG00000020712, ENSMUSG00000078619
723	chr11	106134783	106135319	537	134	19	60.23	7.77	0.63	Tcam1, Smarcd2	ENSMUSG00000020712, ENSMUSG00000078619
724	chr11	106362010	106365436	3427	1949	303	1445.87	18.67	2.5
725	chr11	106488981	106489392	412	281	17	64.51	7.18	0.47
726	chr11	106640432	106641557	1126	703	58	227.91	11.84	1.01	Polg2	ENSMUSG00000020718
727	chr11	106650252	106650844	593	380	21	65.24	6.58	0.39	Ccdc45, Ddx5	ENSMUSG00000018372, ENSMUSG00000020719
728	chr11	106860602	106861124	523	160	21	74.39	10.17	0.33	Kpna2	ENSMUSG00000018362
729	chr11	106873659	106874396	738	386	26	55.04	6.81	0.86
730	chr11	108691854	108692468	615	301	19	51.61	7.77	1.04
731	chr11	108872804	108873796	993	477	530	1613.54	13.38	2.7
732	chr11	110742241	110742935	695	323	26	82.4	11.96	0.26
733	chr11	112643183	112643726	544	349	28	119.38	14.95	0.49	Sox9	ENSMUSG00000000567
734	chr11	113062906	113063363	458	200	21	73.83	9.36	0.32
735	chr11	114529693	114530042	350	150	18	82.17	10.17	0.26	Rpl38	ENSMUSG00000057322
736	chr11	115273811	115274633	823	415	39	76.54	7.83	0.29
737	chr11	115375183	115376082	900	479	53	237.56	19.73	1.06	Hn1	ENSMUSG00000020737
738	chr11	115882357	115883607	1251	664	65	257.68	10.76	1.17
739	chr11	115885278	115886276	999	521	65	311.46	24.52	1.49	H3f3b	ENSMUSG00000016559
740	chr11	115892353	115892880	528	213	21	54.18	4.54	0.87	H3f3b, Unk	ENSMUSG00000016559, ENSMUSG00000020770
741	chr11	116007375	116008061	687	340	22	60.35	7.77	0.63
742	chr11	116028546	116029224	679	328	22	50.56	6.16	1.19	Fbf1	ENSMUSG00000020776
743	chr11	116135200	116135794	595	349	19	53.67	9.57	0.91	Srp68	ENSMUSG00000020780
744	chr11	116532643	116533389	747	380	25	57.54	8.65	0.78	1810032O08Rik	ENSMUSG00000020812
745	chr11	116714002	116714557	556	369	23	80.35	9.31	0.25	Mfsd11, Srsf2	ENSMUSG00000020818, ENSMUSG00000034120
746	chr11	116714629	116715622	994	543	47	163.75	13.95	0.62	Mfsd11, Srsf2	ENSMUSG00000020818, ENSMUSG00000034120
747	chr11	117136332	117136742	411	244	16	58.16	7.18	0.76
748	chr11	117515627	117516128	502	159	24	96.38	11.74	0.34	Tnrc6c	ENSMUSG00000025571
749	chr11	117640181	117641211	1031	767	39	117.94	7.77	0.48	Tmc6, Tmc8	ENSMUSG00000025572, ENSMUSG00000050106
750	chr11	117686742	117687472	731	501	35	115.12	8.57	0.46	Tk1	ENSMUSG00000025574
751	chr11	117709711	117710517	807	651	37	137.23	10.76	0.47	Birc5	ENSMUSG00000017716
752	chr11	118236858	118237337	480	333	17	55.32	8.97	0.87
753	chr11	119374265	119374763	499	210	18	58.95	5.98	0.67
754	chr11	119463997	119464523	527	365	24	93.77	8.97	0.33	Rptor	ENSMUSG00000025583
755	chr11	119717855	119718553	699	339	22	59.11	9.57	0.64
756	chr11	119804293	119804644	352	185	21	105.21	11.96	0.4	Baiap2	ENSMUSG00000025372
757	chr11	120051367	120051856	490	190	22	86.05	11.36	0.28
758	chr11	120093932	120094709	778	388	28	84.01	13.16	0.27	Bahcc1	ENSMUSG00000039741
759	chr11	120101327	120101871	545	276	18	53.53	7.77	0.93
760	chr11	120177151	120178500	1350	524	61	206.08	13.75	0.88
761	chr11	120205057	120207136	2080	1322	220	906.05	13.29	3.23	0610009L18Rik, Actg1	ENSMUSG00000043644, ENSMUSG00000062825
762	chr11	120207657	120208368	712	155	36	72.98	5.49	0.32	0610009L18Rik, Actg1	ENSMUSG00000043644, ENSMUSG00000062825
763	chr11	120208528	120209546	1019	140	38	113.48	6.58	0.46	0610009L18Rik, Actg1	ENSMUSG00000043644, ENSMUSG00000062825
764	chr11	120345654	120346361	708	270	29	92.99	10.17	0.32	Mrpl12	ENSMUSG00000039640
765	chr11	120410197	120410907	711	376	24	55.81	9.73	0.9	Ppp1r27, Fam195b	ENSMUSG00000025129, ENSMUSG00000061111
766	chr11	120434600	120435152	553	232	20	64.21	6.58	0.46	P4hb	ENSMUSG00000025130
767	chr11	120657635	120657976	342	167	16	68.95	8.97	0.38	Dus1l	ENSMUSG00000025155
768	chr11	120666011	120666498	488	336	18	59.18	6.46	0.64
769	chr11	120812379	120812811	433	165	16	55.2	7.77	0.87	Slc16a3	ENSMUSG00000025161
770	chr11	120852711	120853153	443	153	18	66.5	8.97	0.36	Csnk1d	ENSMUSG00000025162
771	chr12	3310087	3310628	542	215	20	65.51	7.17	0.39	Rab10	ENSMUSG00000020671
772	chr12	4233762	4234253	492	326	17	53.87	7.77	0.88	Cenpo, 2410017P09Rik	ENSMUSG00000020652, ENSMUSG00000073240
773	chr12	4234273	4234794	522	179	23	87.73	10.76	0.29	Cenpo, 2410017P09Rik	ENSMUSG00000020652, ENSMUSG00000073240
774	chr12	4823870	4824679	810	403	28	70.06	8.51	0.39	0610009D07Rik	ENSMUSG00000037361
775	chr12	4923573	4924329	757	382	24	63.9	9.57	0.5	Atad2b	ENSMUSG00000052812
776	chr12	8224738	8225300	563	183	23	64.17	7.67	0.46
777	chr12	8506636	8507207	572	169	28	114.22	14.35	0.46	Rhob	ENSMUSG00000054364
778	chr12	8679878	8680356	479	273	17	55.44	8.37	0.88	Pum2	ENSMUSG00000020594
779	chr12	8754653	8755066	414	166	15	50.54	6.46	1.19
780	chr12	8928137	8929258	1122	342	46	143.36	7.5	0.51	Laptm4a	ENSMUSG00000020585
781	chr12	10520289	10520849	561	215	21	66.05	6.87	0.4
782	chr12	15516217	15516619	403	157	17	65.88	8.97	0.4
783	chr12	16539857	16540419	563	399	23	81.54	7.77	0.26
784	chr12	16856305	16857051	747	358	27	58.14	6.81	0.76
785	chr12	17354902	17355527	626	273	24	74.84	7.94	0.33	Nol10	ENSMUSG00000061458
786	chr12	17550945	17551481	537	378	19	60.23	5.98	0.63	Odc1	ENSMUSG00000011179
787	chr12	21379093	21379565	473	129	20	75.2	7.18	0.28	Adam17	ENSMUSG00000052593
788	chr12	27799412	27799926	515	206	19	62.97	8.37	0.52
789	chr12	29320505	29321317	813	345	40	157.15	10.76	0.59	Rps7	ENSMUSG00000061477
790	chr12	30623939	30624471	533	383	20	66.75	7.18	0.36	Pxdn	ENSMUSG00000020674
791	chr12	32036092	32036509	418	215	19	77.15	8.97	0.23	Dld	ENSMUSG00000020664
792	chr12	32184244	32185358	1115	310	43	137.42	8.97	0.47	Cbll1	ENSMUSG00000020659
793	chr12	33504341	33504969	629	467	22	66.8	8.37	0.36	Nampt	ENSMUSG00000020572
794	chr12	35674919	35675556	638	362	34	145.9	12.56	0.52
795	chr12	40949524	40950162	639	211	39	184.61	18.54	0.75	Gm7008	ENSMUSG00000035983
796	chr12	45310820	45311397	578	320	18	50.01	6.58	1.18	Dnajb9	ENSMUSG00000014905
797	chr12	45369783	45370187	405	193	17	65.57	7.77	0.39
798	chr12	45554634	45555175	542	278	20	65.59	8.37	0.39
799	chr12	45625557	45626151	595	155	22	68.5	6.37	0.38
800	chr12	46990240	46990644	405	166	18	55.58	7.81	0.89
801	chr12	50483266	50483985	720	398	24	67.82	9.57	0.37	Foxg1	ENSMUSG00000020950
802	chr12	50491177	50491899	723	355	23	62.02	8.97	0.55	3110039M20Rik	ENSMUSG00000089922
803	chr12	50500694	50501488	795	459	28	63.5	7.78	0.49	Gm9804	ENSMUSG00000045946
804	chr12	50501864	50502392	529	185	19	59.44	6.4	0.65	Gm9804	ENSMUSG00000045946
805	chr12	52478193	52478731	539	152	19	59.99	6.58	0.62	Scfd1	ENSMUSG00000020952
806	chr12	53227521	53227888	368	161	16	64.59	8.37	0.47
807	chr12	53604289	53604693	405	213	20	82.68	7.94	0.26
808	chr12	53704048	53705031	984	359	31	88.89	7.18	0.3
809	chr12	53705142	53706192	1051	353	37	103.83	7.77	0.39
810	chr12	53929930	53930506	577	151	21	67.2	6.58	0.37
811	chr12	54051572	54052101	530	333	18	55.23	5.98	0.87
812	chr12	54988962	54989588	627	267	22	67.03	7.18	0.36
813	chr12	55017314	55017950	637	310	21	56.58	7.94	0.75
814	chr12	55797318	55799981	2664	539	605	3100	51.41	4.76	Eapp, Gm16382	ENSMUSG00000054302, ENSMUSG00000072255
815	chr12	55811529	55811910	382	184	143	1678.56	80.13	2.94
816	chr12	55815056	55815408	353	166	41	297.14	23.92	1.42
817	chr12	56087208	56087758	551	164	24	89.92	9.57	0.3	Baz1a, Gm20403	ENSMUSG00000035021, ENSMUSG00000092233
818	chr12	56181231	56181782	552	363	20	50.63	5.84	1.14	Srp54a, 2700097O09Rik, Srp54b	ENSMUSG00000021020, ENSMUSG00000062198, ENSMUSG00000079108
819	chr12	56499011	56500145	1135	819	56	214	13.75	0.94
820	chr12	56567091	56567956	866	460	34	65.8	4.81	0.39
821	chr12	56593291	56593846	556	143	20	63.84	7.77	0.49	Nfkbia	ENSMUSG00000021025
822	chr12	58330957	58331372	416	251	17	63.92	7.77	0.5	Mipol1, Prps1l3	ENSMUSG00000047022, ENSMUSG00000079104
823	chr12	60113171	60113717	547	167	19	59.03	6.58	0.64	Sec23a, Sip1	ENSMUSG00000020986, ENSMUSG00000060121
824	chr12	60113982	60114809	828	255	37	133.87	8.97	0.6	Sec23a, Sip1	ENSMUSG00000020986, ENSMUSG00000060121
825	chr12	60140895	60142239	1345	621	156	1069.5	29.3	2.27
826	chr12	60167181	60167991	811	420	33	66.19	6.31	0.4	Trappc6b, Pnn	ENSMUSG00000020993, ENSMUSG00000020994
827	chr12	66066256	66066828	573	278	22	68.5	7.25	0.38	Klhl28, Fam179b	ENSMUSG00000020948, ENSMUSG00000035614
828	chr12	66174405	66174953	549	166	21	70.81	6.58	0.4	Fkbp3, Fancm	ENSMUSG00000020949, ENSMUSG00000055884
829	chr12	67447358	67447858	501	348	17	52.81	5.98	0.98
830	chr12	68450125	68450634	510	344	18	57.59	5.98	0.78
831	chr12	70257163	70257840	678	272	23	66.88	8.37	0.36	Rps29	ENSMUSG00000034892
832	chr12	70259644	70260420	777	428	31	102.35	11.36	0.38	Rps29	ENSMUSG00000034892
833	chr12	70462461	70462977	517	237	19	51.63	5.53	1.04	Nemf	ENSMUSG00000020982
834	chr12	70603385	70603782	398	253	18	73.51	8.97	0.32
835	chr12	70669319	70669768	450	205	18	63.21	8.08	0.49
836	chr12	71553546	71554361	816	374	32	103.29	11.96	0.38	Tmx1	ENSMUSG00000021072
837	chr12	73861221	73861878	658	403	21	57.95	8.37	0.79	Ppm1a	ENSMUSG00000021096
838	chr12	74211253	74211903	651	289	23	70.01	10.17	0.39	Six4	ENSMUSG00000034460
839	chr12	74224472	74225157	686	195	28	89.73	6.58	0.3	Mnat1	ENSMUSG00000021103
840	chr12	76770535	76771219	685	379	32	101.65	9.95	0.37	Wdr89	ENSMUSG00000045690
841	chr12	77938464	77938976	513	386	17	51.45	5.98	1.11
842	chr12	79451716	79452455	740	277	218	384.87	11.44	1.27
843	chr12	80396885	80397374	490	357	17	51.07	5.11	1.14	Rad51l1, Zfyve26	ENSMUSG00000059060, ENSMUSG00000066440
844	chr12	81213495	81214147	653	478	46	226.81	13.89	1	Zfp36l1	ENSMUSG00000021127
845	chr12	81214682	81215429	748	301	27	77.05	8.51	0.23	Zfp36l1	ENSMUSG00000021127
846	chr12	81343437	81343936	500	163	18	53.58	6.04	0.93
847	chr12	81361229	81362568	1340	424	60	200.23	10.96	0.84	Actn1	ENSMUSG00000015143
848	chr12	81563881	81564442	562	278	18	51.68	7.77	1.02	Exd2	ENSMUSG00000032705
849	chr12	82046118	82046845	728	433	45	196.85	13.62	0.82	Srsf5	ENSMUSG00000021134
850	chr12	82585734	82586271	538	349	24	80.73	8.38	0.25	Cox16	ENSMUSG00000091803
851	chr12	82633657	82634085	429	307	20	78.46	6.81	0.24	Gm20498, Synj2bp	ENSMUSG00000021139, ENSMUSG00000090935
852	chr12	82695685	82696160	476	268	22	84.18	9.65	0.27	Med6	ENSMUSG00000002679
853	chr12	84972631	84973192	562	166	25	94.94	7.18	0.33	Rbm25	ENSMUSG00000010608
854	chr12	85028570	85029243	674	327	29	100.1	8.6	0.36	Psen1	ENSMUSG00000019969
855	chr12	85326678	85327094	417	145	15	51.14	6.58	1.12	Acot2	ENSMUSG00000021226
856	chr12	85625866	85626588	723	353	26	51.41	5.9	1.1	Ptgr2	ENSMUSG00000072946
857	chr12	85657519	85658349	831	487	34	113.78	8.37	0.46	Zfp410	ENSMUSG00000042472
858	chr12	86715360	86716122	763	579	29	79.06	5.24	0.24	Tmed10	ENSMUSG00000021248
859	chr12	86814491	86815218	728	372	33	122.73	12.56	0.52	Fos	ENSMUSG00000021250
860	chr12	86838328	86839138	811	383	34	93	9.24	0.32
861	chr12	88229153	88229719	567	401	22	58.75	5.31	0.67	6430527G18Rik	ENSMUSG00000034168
862	chr12	88287641	88288294	654	422	28	90.88	8.65	0.31	2310044G17Rik	ENSMUSG00000034157
863	chr12	88318705	88319112	408	248	16	58.58	8.37	0.66
864	chr12	88606973	88607912	940	206	38	109.24	7.47	0.43	Ahsa1, Vipar	ENSMUSG00000021037, ENSMUSG00000021038
865	chr12	88784506	88785226	721	345	28	85.02	11.95	0.27	1810035L17Rik, 2700073G19Rik, Alkbh1	ENSMUSG00000021040, ENSMUSG00000021041, ENSMUSG00000079036
866	chr12	88812962	88813434	473	231	20	68.57	7.63	0.38	Snw1	ENSMUSG00000021039
867	chr12	92442237	92442691	455	162	16	52.42	5.98	0.96
868	chr12	92826559	92827472	914	359	97	434.38	13.83	1.46	Gtf2a1	ENSMUSG00000020962
869	chr12	92827915	92828411	497	336	20	71.66	11.36	0.31	Gtf2a1	ENSMUSG00000020962
870	chr12	92828685	92829766	1082	733	47	155.39	8.08	0.57	Gtf2a1	ENSMUSG00000020962
871	chr12	96705398	96705870	473	318	17	56.18	7.18	0.81
872	chr12	96727568	96727976	409	252	20	85.84	10.76	0.28
873	chr12	100883594	100884144	551	209	43	84.11	8.55	0.27
874	chr12	101348202	101348667	466	160	16	50.08	7.63	1.19	Psmc1	ENSMUSG00000021178
875	chr12	101437375	101438219	845	406	43	172.95	17.94	0.68	Calm1	ENSMUSG00000001175
876	chr12	102321761	102322403	643	286	23	70.97	9.57	0.35	Smek1	ENSMUSG00000041846
877	chr12	103056098	103056842	745	486	29	74.38	5.35	0.33	Fbln5	ENSMUSG00000021186
878	chr12	103090306	103090960	655	381	25	58.9	5.9	0.67
879	chr12	103151147	103151736	590	162	25	79.09	6.29	0.24	Trip11	ENSMUSG00000021188
880	chr12	103213686	103214470	785	436	28	83.18	7.77	0.26	Cpsf2	ENSMUSG00000041781
881	chr12	106509440	106509939	500	188	18	50.75	6.29	1.15
882	chr12	108311194	108311711	518	191	17	50.89	5.38	1.16
883	chr12	108429237	108429793	557	399	52	73.7	7.29	0.32
884	chr12	109417865	109418376	512	147	17	51.56	6.58	1.03	Setd3	ENSMUSG00000056770
885	chr12	109642171	109642782	612	209	22	53.93	4.86	0.89
886	chr12	109837993	109838471	479	186	18	52.86	7.8	0.98
887	chr12	110074196	110074790	595	218	27	103.28	10.76	0.38	Slc25a29	ENSMUSG00000021265
888	chr12	110248358	110248952	595	323	19	53.67	7.77	0.91
889	chr12	110655841	110656421	581	152	21	66.71	7.18	0.36
890	chr12	110779024	110779482	459	186	16	51.94	8.37	1
891	chr12	111321266	111321929	664	309	21	53.77	6.24	0.88
892	chr12	111829291	111830182	892	724	36	78.31	5.11	0.24
893	chr12	112266668	112267168	501	163	17	52.81	7.77	0.98
894	chr12	112468301	112468858	558	200	20	58.92	7.26	0.67
895	chr12	112667689	112668244	556	397	24	61.46	5.53	0.57
896	chr12	112775386	112776462	1077	347	40	93.78	7.74	0.33	Eif5	ENSMUSG00000021282
897	chr12	112786470	112787354	885	414	38	114.55	8.9	0.46
898	chr12	112804078	112804559	482	351	18	52.94	5.76	0.99
899	chr12	113013305	113013677	373	244	15	57.13	5.38	0.77
900	chr12	113603844	113604344	501	145	17	52.81	5.98	0.98
901	chr12	113931583	113932113	531	369	18	55.11	5.98	0.87
902	chr12	114031919	114032740	822	350	31	90.94	7.38	0.31
903	chr12	114067881	114068263	383	127	15	51.13	7.14	1.12	Cdca4	ENSMUSG00000047832
904	chr12	117444115	117444638	524	231	22	80.3	9.51	0.25
905	chr12	117929258	117929672	415	164	15	51.39	8.37	1.13
906	chr12	118171112	118171622	511	344	20	69.7	7.18	0.39
907	chr12	119811668	119812257	590	352	22	71.59	7.18	0.31
908	chr13	5859556	5860608	1053	541	68	323.06	11.96	1.61	Klf6	ENSMUSG00000000078
909	chr13	5860742	5861430	689	350	28	95.63	7.77	0.34	Klf6	ENSMUSG00000000078
910	chr13	6058987	6059591	605	398	23	68.5	11.18	0.38
911	chr13	6338041	6338485	445	161	16	53.66	6.58	0.91
912	chr13	8870026	8870736	711	292	25	65.83	8.07	0.4	Wdr37	ENSMUSG00000021147
913	chr13	8884876	8885689	814	394	36	112.88	10.48	0.45	Idi1	ENSMUSG00000058258
914	chr13	8994640	8995760	1121	631	48	80.17	5.38	0.25	Gtpbp4	ENSMUSG00000021149
915	chr13	9010734	9011209	476	316	18	55.58	8.1	0.89
916	chr13	9833309	9833925	617	338	87	317.11	17.85	1.55
917	chr13	12055580	12056077	498	343	17	53.16	7.77	0.97
918	chr13	12349936	12350842	907	444	42	91.68	7.94	0.32	Mtr	ENSMUSG00000021311
919	chr13	12489342	12489852	511	260	18	54.25	6.24	0.87	Heatr1	ENSMUSG00000050244
920	chr13	14095486	14095943	458	208	19	61.46	7.28	0.57
921	chr13	14589136	14589850	715	239	33	124.85	10.76	0.53
922	chr13	16311645	16312033	389	190	15	54.85	7.18	0.86
923	chr13	16761748	16762458	711	341	24	63.27	10.17	0.49
924	chr13	17519073	17519401	329	164	16	66.09	8.96	0.4
925	chr13	17603092	17603682	591	164	27	103.93	11.96	0.39
926	chr13	17695382	17696064	683	422	33	113.18	8.27	0.45
927	chr13	17786860	17787425	566	362	38	192.64	17.76	0.8	2810021B07Rik, 5033411D12Rik	ENSMUSG00000012429, ENSMUSG00000055137
928	chr13	17897275	17897830	556	162	20	63.84	9.57	0.49	Cdk13	ENSMUSG00000041297
929	chr13	18067533	18068223	691	288	26	78.29	10.78	0.24
930	chr13	18084916	18085466	551	334	24	78.74	7.33	0.24	1600012F09Rik	ENSMUSG00000075054
931	chr13	21271496	21272096	601	165	24	82.55	7.18	0.26	Trim27	ENSMUSG00000021326
932	chr13	21454226	21455052	827	528	36	110.95	7.86	0.44	Zscan12	ENSMUSG00000036721
933	chr13	21806956	21808426	1471	1311	139	842.55	20.93	2.94	Hist1h3h, Hist1h2bl, Hist1h2ai	ENSMUSG00000069312, ENSMUSG00000069314, ENSMUSG00000071516
934	chr13	21808536	21809678	1143	927	114	719.18	21.53	2.53	Hist1h2bm, Hist1h3h, Hist1h2bl, Hist1h2ai	ENSMUSG00000058189, ENSMUSG00000069312, ENSMUSG00000069314, ENSMUSG00000071516
935	chr13	21809755	21811004	1250	499	96	502.3	15.55	1.68	Hist1h2bm, Hist1h3h, Hist1h2bl, Hist1h2ai	ENSMUSG00000058189, ENSMUSG00000069312, ENSMUSG00000069314, ENSMUSG00000071516
936	chr13	21813647	21815041	1395	399	120	686.35	26.91	2.38	Hist1h2bm, Hist1h3h	ENSMUSG00000058189, ENSMUSG00000069312
937	chr13	21826459	21828003	1545	494	133	758.78	21.53	2.74	Hist1h4j	ENSMUSG00000067455
938	chr13	21841027	21842688	1662	1414	131	703.17	21.53	2.47	Hist1h2ak, Hist1h4k, Hist1h2bn	ENSMUSG00000063021, ENSMUSG00000064288, ENSMUSG00000069271
939	chr13	21844564	21845535	972	446	49	193.11	10.17	0.8	Hist1h2ak, Hist1h4k, Hist1h2bn	ENSMUSG00000063021, ENSMUSG00000064288, ENSMUSG00000069271
940	chr13	21845550	21847154	1605	457	162	1020.3	32.29	4	Hist1h2ak, Hist1h4k, Hist1h2bn	ENSMUSG00000063021, ENSMUSG00000064288, ENSMUSG00000069271
941	chr13	21870749	21872922	2174	1701	202	1040.32	21.4	2.13	Hist1h1b, Hist1h3i	ENSMUSG00000058773, ENSMUSG00000075032
942	chr13	21873904	21875461	1558	1354	167	955.39	19.45	3.45	Hist1h1b, Hist1h2bp, Hist1h2an, Hist1h3i	ENSMUSG00000058773, ENSMUSG00000069308, ENSMUSG00000069309, ENSMUSG00000075032
943	chr13	21877899	21878853	955	245	57	240.8	10.52	1.09	Hist1h2bp, Hist1h2an, Hist1h3i	ENSMUSG00000069308, ENSMUSG00000069309, ENSMUSG00000075032
944	chr13	21878976	21879917	942	154	61	282.25	14.88	1.32	Hist1h2bp, Hist1h2an, Hist1h3i	ENSMUSG00000069308, ENSMUSG00000069309, ENSMUSG00000075032
945	chr13	21903930	21904438	509	349	61	439.7	20.93	1.49	Hist1h2ao, Hist1h4m, Hist1h2bq	ENSMUSG00000060262, ENSMUSG00000069306, ENSMUSG00000069307
946	chr13	21922072	21922842	771	351	29	90.83	5.98	0.31	Hist1h2br, Hist1h2ap, Hist1h4n	ENSMUSG00000069303, ENSMUSG00000069304, ENSMUSG00000069305
947	chr13	21923187	21923721	535	223	26	106.47	9.57	0.4	Hist1h2br, Hist1h2ap, Hist1h4n	ENSMUSG00000069303, ENSMUSG00000069304, ENSMUSG00000069305
948	chr13	21923862	21924213	352	167	100	1064.82	58.6	2.22	Hist1h2br, Hist1h2ap, Hist1h4n	ENSMUSG00000069303, ENSMUSG00000069304, ENSMUSG00000069305
949	chr13	22126225	22127189	965	452	64	311.56	14.35	1.51	Hist1h2bk, Hist1h2ah	ENSMUSG00000062727, ENSMUSG00000069302
950	chr13	22127287	22129144	1858	464	152	761.11	19.5	2.78	Hist1h4i, Hist1h2bk, Hist1h2ah	ENSMUSG00000060639, ENSMUSG00000062727, ENSMUSG00000069302
951	chr13	22131561	22133581	2021	1636	326	2467.55	36.14	3.85	Hist1h4i, Hist1h2bk, Hist1h2bj, Hist1h2ag, Hist1h2ah	ENSMUSG00000060639, ENSMUSG00000062727, ENSMUSG00000069300, ENSMUSG00000069301, ENSMUSG00000069302
952	chr13	22133705	22134569	865	474	38	82.44	7.07	0.26	Hist1h4i, Hist1h2bj, Hist1h2ag	ENSMUSG00000060639, ENSMUSG00000069300, ENSMUSG00000069301
953	chr13	22134673	22136295	1623	409	113	556.08	22.13	1.82	Hist1h4i, Hist1h2bj, Hist1h2ag	ENSMUSG00000060639, ENSMUSG00000069300, ENSMUSG00000069301
954	chr13	23622191	23624036	1846	796	203	1319.7	29.1	2.38	Hist1h4h, Hist1h2af, Hist1h3g	ENSMUSG00000060981, ENSMUSG00000061991, ENSMUSG00000062417
955	chr13	23626019	23628403	2385	1277	120	446.91	11.36	1.54	Hist1h4h, Hist1h2af, Hist1h3g	ENSMUSG00000060981, ENSMUSG00000061991, ENSMUSG00000062417
956	chr13	23633998	23635686	1689	1239	104	465.7	20.93	1.56	Hist1h3f, Hist1h2bh	ENSMUSG00000059309, ENSMUSG00000064168
957	chr13	23635873	23637117	1245	456	71	303.81	23.92	1.46	Hist1h3f, Hist1h2bh	ENSMUSG00000059309, ENSMUSG00000064168
958	chr13	23642449	23643775	1327	1028	134	514.91	17.95	1.74	Hist1h1d, Hist1h4f	ENSMUSG00000052565, ENSMUSG00000069274
959	chr13	23646463	23648664	2202	1448	331	2410.65	30.38	3.7	Hist1h1d, Hist1h4f	ENSMUSG00000052565, ENSMUSG00000069274
960	chr13	23653544	23654744	1201	738	82	319.74	12.26	1.59	Hist1h3e	ENSMUSG00000069273
961	chr13	23661945	23662796	852	325	61	266.86	11.12	1.23	Hist1h2bg, Hist1h3d, Hist1h2bf, Hist1h2ae, Hist1h2ad	ENSMUSG00000058385, ENSMUSG00000062808, ENSMUSG00000069268, ENSMUSG00000069272, ENSMUSG00000071478
962	chr13	23662836	23664344	1509	494	148	886.84	24.4	3.08	Hist1h2bg, Hist1h3d, Hist1h2bf, Hist1h2ae, Hist1h2ad	ENSMUSG00000058385, ENSMUSG00000062808, ENSMUSG00000069268, ENSMUSG00000069272, ENSMUSG00000071478
963	chr13	23665112	23666433	1322	898	71	257.54	12.18	1.17	Hist1h2bg, Hist1h3d, Hist1h2bf, Hist1h2ae, Hist1h2ad	ENSMUSG00000058385, ENSMUSG00000062808, ENSMUSG00000069268, ENSMUSG00000069272, ENSMUSG00000071478
964	chr13	23666589	23669168	2580	1006	173	816.19	17.94	2.86	Hist1h2bg, Hist1h4d, Hist1h3d, Hist1h2bf, Hist1h2ae, Hist1h2ad, Gm17658	ENSMUSG00000058385, ENSMUSG00000061482, ENSMUSG00000062808, ENSMUSG00000069268, ENSMUSG00000069272, ENSMUSG00000071478, ENSMUSG00000091963
965	chr13	23673076	23674636	1561	402	231	1799.32	44.25	3.03	Hist1h4d, Gm17658	ENSMUSG00000061482, ENSMUSG00000091963
966	chr13	23676449	23678012	1564	1328	117	602.1	24.85	2.04	Hist1h4d, Gm17658	ENSMUSG00000061482, ENSMUSG00000091963
967	chr13	23712624	23714750	2127	747	184	1044.91	19.14	2.17	Hist1h2be, Hist1h1e	ENSMUSG00000047246, ENSMUSG00000051627
968	chr13	23774639	23775549	911	709	42	154.47	9.57	0.56	Hist1h2bc, Hist1h2ac	ENSMUSG00000018102, ENSMUSG00000069270
969	chr13	23775695	23777555	1861	157	151	824.1	19.73	2.9	Hist1h2bc, Hist1h2ac	ENSMUSG00000018102, ENSMUSG00000069270
970	chr13	23789133	23790772	1640	1171	165	1036.68	28.11	4.17	Hist1h1t, Hist1h4c	ENSMUSG00000036211, ENSMUSG00000060678
971	chr13	23830222	23832819	2598	1398	258	1594.81	25.12	2.63	Hist1h1c, Hist1h3c	ENSMUSG00000036181, ENSMUSG00000069310
972	chr13	23835992	23837863	1872	1047	164	921.67	19.12	3.33	Hist1h3c, Hist1h2bb	ENSMUSG00000069310, ENSMUSG00000075031
973	chr13	23838267	23839940	1674	473	159	963.82	29.9	3.51	Hist1h2ab, Hist1h3b, Hist1h3c, Hist1h2bb	ENSMUSG00000061615, ENSMUSG00000069267, ENSMUSG00000069310, ENSMUSG00000075031
974	chr13	23842745	23843143	399	201	32	188.44	17.34	0.77	Hist1h2ab, Hist1h3b, Hist1h2bb	ENSMUSG00000061615, ENSMUSG00000069267, ENSMUSG00000075031
975	chr13	23843244	23844423	1180	515	90	478.14	15.55	1.6	Hist1h2ab, Hist1h4b, Hist1h3b, Hist1h2bb	ENSMUSG00000061615, ENSMUSG00000069266, ENSMUSG00000069267, ENSMUSG00000075031
976	chr13	23844495	23845169	675	311	29	97.64	10.17	0.35	Hist1h2ab, Hist1h4b, Hist1h3b	ENSMUSG00000061615, ENSMUSG00000069266, ENSMUSG00000069267
977	chr13	23848644	23850005	1362	227	160	1020.12	30.9	3.92	Hist1h4a, Hist1h3a, Hist1h4b, Hist1h3b	ENSMUSG00000060093, ENSMUSG00000069265, ENSMUSG00000069266, ENSMUSG00000069267
978	chr13	23851946	23854085	2140	999	159	690.66	13.62	2.41	Hist1h1a, Hist1h4a, Hist1h3a, Hist1h4b	ENSMUSG00000049539, ENSMUSG00000060093, ENSMUSG00000069265, ENSMUSG00000069266
979	chr13	23854094	23854621	528	158	26	95.28	12.05	0.34	Hist1h1a, Hist1h4a, Hist1h3a	ENSMUSG00000049539, ENSMUSG00000060093, ENSMUSG00000069265
980	chr13	23855406	23856557	1152	167	53	143.9	8.31	0.51	Hist1h1a, Hist1h4a, Hist1h3a	ENSMUSG00000049539, ENSMUSG00000060093, ENSMUSG00000069265
981	chr13	24892709	24893321	613	447	29	114.16	11.36	0.46	BC005537	ENSMUSG00000019132
982	chr13	26811930	26812394	465	201	17	57.19	8.37	0.77
983	chr13	29039639	29040400	762	363	26	74.37	8.37	0.33	Sox4	ENSMUSG00000078309
984	chr13	29044993	29045819	827	571	64	271.59	15.16	1.24	Sox4, Sox4	ENSMUSG00000076431, ENSMUSG00000078309
985	chr13	29050110	29050635	526	360	19	50.54	7.14	1.19	Sox4	ENSMUSG00000076431
986	chr13	29922701	29923449	749	315	25	59.6	8.9	0.65
987	chr13	31912519	31912958	440	277	17	56.86	6.19	0.76
988	chr13	32430588	32431088	501	204	22	80.3	9.67	0.25	Gmds	ENSMUSG00000038372
989	chr13	33055659	33056341	683	353	22	60.77	7.18	0.56	Serpinb6b	ENSMUSG00000042842
990	chr13	33233418	33233931	514	153	17	51.34	6.58	1.13
991	chr13	33653354	33653947	594	262	19	53.78	8.37	0.88
992	chr13	34056595	34057113	519	159	20	68.61	7.18	0.38	Nqo2	ENSMUSG00000046949
993	chr13	34463675	34464505	831	351	33	97.97	6.04	0.35
994	chr13	35183833	35184324	492	338	18	59.83	7.77	0.62
995	chr13	38128628	38129331	704	433	30	99.9	10.17	0.36	Riok1, Cage1	ENSMUSG00000021428, ENSMUSG00000044566
996	chr13	38502180	38502890	711	436	29	87.56	9.08	0.29
997	chr13	39052449	39052809	361	203	15	58.92	7.77	0.67	Slc35b3	ENSMUSG00000021432
998	chr13	41383397	41383797	401	103	15	53.22	4.78	0.94
999	chr13	41453907	41454696	790	408	31	100.58	13.16	0.37
1000	chr13	41615977	41616514	538	347	19	56.72	5.67	0.76
1001	chr13	41700542	41701007	466	271	20	76.27	8.97	0.28	Tmem170b	ENSMUSG00000087370
1002	chr13	41800844	41801651	808	405	35	91.23	8.62	0.31
1003	chr13	42100563	42101000	438	156	16	54.55	5.98	0.85
1004	chr13	42396537	42397718	1182	381	49	157.83	9.47	0.59	Edn1	ENSMUSG00000021367
1005	chr13	42647244	42647841	598	218	19	53.35	10.17	0.95
1006	chr13	43620075	43620694	620	432	21	53	5.24	0.99
1007	chr13	44964595	44965486	892	458	151	313.62	9.98	1.52
1008	chr13	47312427	47312938	512	265	20	64.76	10.05	0.43
1009	chr13	48973576	48974325	750	350	25	65.83	8.51	0.4
1010	chr13	49516101	49516641	541	351	21	69.28	6.35	0.38	Ippk	ENSMUSG00000021385
1011	chr13	49777308	49777869	562	268	18	51.68	7.18	1.02	Iars	ENSMUSG00000037851
1012	chr13	51268272	51268781	510	120	20	69.84	7.18	0.39	Nxnl2	ENSMUSG00000021396
1013	chr13	51504240	51504718	479	166	18	61.51	7.77	0.54	S1pr3	ENSMUSG00000067586
1014	chr13	51941696	51942738	1043	457	105	667.98	38.87	2.25	Gadd45g	ENSMUSG00000021453
1015	chr13	51943092	51943661	570	343	21	62.14	6.58	0.51	Gadd45g	ENSMUSG00000021453
1016	chr13	51944159	51945484	1326	367	87	413.23	15.55	1.4	Gadd45g	ENSMUSG00000021453
1017	chr13	51981995	51982618	624	316	23	57.64	6.81	0.78
1018	chr13	52116820	52117185	366	255	16	52.25	5.75	0.96
1019	chr13	52577114	52577691	578	277	21	53.5	6.4	0.92
1020	chr13	52987400	52987813	414	150	17	61.01	7.38	0.57
1021	chr13	54789425	54789941	517	359	18	56.75	6.58	0.76
1022	chr13	55291180	55292103	924	371	45	173.12	11.36	0.68
1023	chr13	55612396	55613377	982	189	39	81.88	4.68	0.26	Pdlim7	ENSMUSG00000021493
1024	chr13	55723934	55724664	731	417	28	70.82	6.81	0.4	Caml	ENSMUSG00000021501
1025	chr13	55793875	55794512	638	374	21	60.09	8.97	0.62	B230219D22Rik	ENSMUSG00000045767
1026	chr13	56681728	56682236	509	282	18	55.58	6.93	0.89
1027	chr13	58230387	58231342	956	711	43	154.03	10.76	0.56	Hnrnpa0	ENSMUSG00000007836
1028	chr13	58503581	58504125	545	216	25	97.71	9.57	0.35	Hnrnpk, Rmi1	ENSMUSG00000021546, ENSMUSG00000035367
1029	chr13	58761119	58761611	493	337	17	53.75	7.77	0.88
1030	chr13	59686218	59686672	455	133	16	52.42	5.38	0.96	Naa35	ENSMUSG00000021555
1031	chr13	59871116	59871830	715	283	26	77.52	9.31	0.23	Isca1	ENSMUSG00000044792
1032	chr13	60274636	60275351	716	300	26	79.78	7.77	0.24	Gas1	ENSMUSG00000052957
1033	chr13	60409512	60410042	531	363	19	60.96	6.58	0.56
1034	chr13	63664595	63665179	585	308	20	60.38	7.18	0.59	Ptch1	ENSMUSG00000021466
1035	chr13	63665879	63666619	741	375	25	71.09	6.58	0.35	Ptch1	ENSMUSG00000021466
1036	chr13	63872121	63872944	824	693	33	66.19	4.41	0.4
1037	chr13	63916760	63917166	407	139	19	61.46	7.85	0.57	0610007P08Rik	ENSMUSG00000021470
1038	chr13	64471207	64472130	924	279	60	183.64	11.73	0.74	Ctsl	ENSMUSG00000021477
1039	chr13	65542654	65542904	251	125	20	67.85	4.88	0.37
1040	chr13	65595979	65596294	316	158	15	62.9	8.97	0.52
1041	chr13	65627703	65628317	615	246	32	84.68	7.94	0.27
1042	chr13	67005811	67006592	782	486	31	79.93	7.26	0.25	Uqcrb, Gm10767	ENSMUSG00000021520, ENSMUSG00000074826
1043	chr13	67209130	67209736	607	318	23	71.37	10.21	0.31
1044	chr13	67433211	67434018	808	485	32	76.5	6.88	0.29	Zfp595	ENSMUSG00000057842
1045	chr13	67626641	67627468	828	456	30	89.7	7.77	0.3	Zfp87, Zfp58	ENSMUSG00000071285, ENSMUSG00000071291
1046	chr13	67880311	67881308	998	283	35	83.49	6.8	0.27	Zfp493	ENSMUSG00000090659
1047	chr13	68491443	68491907	465	220	16	51.22	7.18	1.12
1048	chr13	69954543	69954925	383	156	15	55.69	8.37	0.89
1049	chr13	70752027	70752443	417	227	15	51.14	6.58	1.12
1050	chr13	70927912	70928361	450	145	21	70.24	6.81	0.4
1051	chr13	73465669	73466179	511	161	17	51.67	5.38	1.04	Ndufs6, Mrpl36	ENSMUSG00000021606, ENSMUSG00000021607
1052	chr13	74487417	74487985	569	402	19	56.5	6.58	0.78	Sdha, Ccdc127	ENSMUSG00000021577, ENSMUSG00000021578
1053	chr13	74631223	74631988	766	316	31	103.87	8.97	0.39
1054	chr13	74701297	74701900	604	300	22	54.84	5.84	0.86
1055	chr13	74907674	74908279	606	309	27	101.5	8.97	0.37
1056	chr13	78948808	78949538	731	316	25	67.91	9.08	0.37
1057	chr13	81022584	81023032	449	168	20	78.97	10.76	0.24	Arrdc3	ENSMUSG00000074794
1058	chr13	81024400	81025003	604	299	21	63.94	8.37	0.5	Arrdc3	ENSMUSG00000074794
1059	chr13	81079970	81080759	790	415	35	126.4	8.97	0.54
1060	chr13	81708434	81708950	517	357	17	51	7.77	1.14
1061	chr13	81921645	81922368	724	357	27	84.75	8.37	0.27	Cetn3	ENSMUSG00000021537
1062	chr13	84131626	84132092	467	340	16	50.98	7.77	1.14
1063	chr13	84361764	84362286	523	184	19	61.95	7.18	0.55	Tmem161b	ENSMUSG00000035762
1064	chr13	86186063	86186638	576	281	22	73.42	11.36	0.32	Cox7c	ENSMUSG00000017778
1065	chr13	89878952	89879525	574	412	20	61.66	8.37	0.54	Vcan	ENSMUSG00000021614
1066	chr13	91363704	91364219	516	164	27	115.47	10.57	0.47	Atg10	ENSMUSG00000021619
1067	chr13	94745595	94746189	595	317	26	61.58	6.41	0.54
1068	chr13	94924394	94924935	542	280	20	64.91	8.29	0.38
1069	chr13	95128357	95128892	536	384	18	54.54	7.77	0.85	Ap3b1, Gm9776	ENSMUSG00000021686, ENSMUSG00000042857
1070	chr13	96094701	96095375	675	400	26	85	6.58	0.27	Zbed3	ENSMUSG00000041995
1071	chr13	96145191	96145628	438	165	19	73.9	9.57	0.32	Aggf1	ENSMUSG00000021681
1072	chr13	96318508	96319049	542	220	18	53.86	7.18	0.88
1073	chr13	97622782	97623231	450	296	16	53.04	7.18	0.99
1074	chr13	97907508	97908373	866	419	46	183.65	14.3	0.75	Gfm2, Nsa2	ENSMUSG00000021666, ENSMUSG00000060739
1075	chr13	98493896	98494516	621	287	20	56.39	7.18	0.78
1076	chr13	99773997	99774491	495	330	21	62.69	7.22	0.52
1077	chr13	100298105	100298849	745	390	29	94.22	8.37	0.33
1078	chr13	100785475	100786043	569	329	24	76.1	9.95	0.28	Mccc2	ENSMUSG00000021646
1079	chr13	101500555	101501121	567	340	19	56.72	5.38	0.76	Cdk7	ENSMUSG00000069089
1080	chr13	103690590	103691385	796	398	28	57.16	9.03	0.77
1081	chr13	103858124	103858500	377	210	15	56.54	5.98	0.75
1082	chr13	105170946	105171439	494	333	17	53.63	6.58	0.93
1083	chr13	105369917	105370431	515	321	17	51.22	8.37	1.12
1084	chr13	107433535	107433975	441	116	17	60.37	8.37	0.63
1085	chr13	107809700	107810101	402	246	16	51.94	6.81	1	Kif2a	ENSMUSG00000021693
1086	chr13	108275715	108276253	539	153	20	56.99	7.33	0.76
1087	chr13	110032602	110033337	736	446	27	65.08	7.78	0.39
1088	chr13	110050208	110050763	556	404	25	91.22	8.51	0.31
1089	chr13	110230938	110231588	651	232	23	59.97	7.33	0.62
1090	chr13	111184938	111185627	690	357	47	238.43	20.33	1.08	Plk2	ENSMUSG00000021701
1091	chr13	111187649	111188409	761	404	29	77.88	5.67	0.23	Plk2	ENSMUSG00000021701
1092	chr13	111189360	111190217	858	636	31	59.41	4.94	0.64	Plk2	ENSMUSG00000021701
1093	chr13	111191081	111193359	2279	1254	196	734.6	11.47	2.63
1094	chr13	111392283	111392885	603	159	19	51.63	7.04	1.04
1095	chr13	111714179	111714699	521	157	21	55.08	6.35	0.87
1096	chr13	111715122	111715668	547	322	20	60.25	6.7	0.63
1097	chr13	111719751	111720330	580	347	20	59.13	6.98	0.64
1098	chr13	111734202	111734832	631	330	22	56.97	7.86	0.76
1099	chr13	111750333	111750835	503	214	24	93.78	10.27	0.33
1100	chr13	112076495	112076900	406	241	15	52.56	6.58	0.97
1101	chr13	113251382	113251866	485	137	18	52.57	5.76	0.97
1102	chr13	113368253	113368762	510	256	20	57.06	8.43	0.76	Il31ra	ENSMUSG00000050377
1103	chr13	113467982	113468567	586	303	23	62.28	7.3	0.51
1104	chr13	113831234	113831867	634	288	23	72.07	8.37	0.31	Gpx8, Gm10735	ENSMUSG00000021760, ENSMUSG00000074650
1105	chr13	115224094	115224542	449	162	16	53.16	7.18	0.97
1106	chr13	115607990	115608443	454	295	16	52.55	5.98	0.97	Mocs2	ENSMUSG00000015536
1107	chr13	115880240	115880916	677	354	20	50.79	8.37	1.15	Pelo	ENSMUSG00000042275
1108	chr13	118169694	118170467	774	322	32	73.39	5.96	0.32
1109	chr13	119159081	119159636	556	398	19	57.98	5.98	0.79
1110	chr13	120251024	120251634	611	425	28	93.73	7.8	0.33	4833420G17Rik	ENSMUSG00000062822
1111	chr14	8650261	8651078	818	431	31	57.9	7.61	0.78	Flnb	ENSMUSG00000025278
1112	chr14	8712785	8713134	350	166	15	53.82	7.39	0.88
1113	chr14	8835156	8836205	1050	379	35	88.49	5.49	0.29	Abhd6	ENSMUSG00000025277
1114	chr14	12034486	12034899	414	156	15	51.52	7.18	1.03
1115	chr14	13923133	13923867	735	242	26	54.75	5.9	0.86
1116	chr14	14953244	14953764	521	246	23	87.89	9.57	0.29	Psmd6	ENSMUSG00000021737
1117	chr14	15184508	15184985	478	276	18	61.64	6.58	0.54
1118	chr14	15465494	15466107	614	286	22	68.59	6.58	0.38
1119	chr14	16609968	16610574	607	265	20	57.91	7.77	0.79
1120	chr14	17198292	17198857	566	333	21	68.59	7.77	0.38	Top2b	ENSMUSG00000017485
1121	chr14	19103054	19103716	663	395	23	68.6	11.36	0.38	Rpl15, Nkiras1	ENSMUSG00000012405, ENSMUSG00000021772
1122	chr14	21166831	21167748	918	454	52	134	10.39	0.6	Ecd, Fam149b	ENSMUSG00000021810, ENSMUSG00000039599
1123	chr14	21207979	21208485	507	298	24	80.65	8.88	0.25	Dnajc9, Mrps16	ENSMUSG00000021811, ENSMUSG00000049960
1124	chr14	21460134	21460799	666	306	28	98.96	7.77	0.35
1125	chr14	21493540	21494044	505	202	17	52.35	5.38	0.96	Sec24c	ENSMUSG00000039367
1126	chr14	21655497	21656412	916	456	49	197.29	17.31	0.82	Plau	ENSMUSG00000021822
1127	chr14	21748497	21748883	387	182	23	103.15	10.11	0.38	Vcl	ENSMUSG00000021823
1128	chr14	22649685	22650420	736	393	31	57.3	4.3	0.77	Vdac2	ENSMUSG00000021771
1129	chr14	22722833	22723374	542	332	24	69.76	7.84	0.39
1130	chr14	23396520	23397205	686	280	25	66.57	6.81	0.36
1131	chr14	23406370	23406865	496	329	17	50.37	6.81	1.2
1132	chr14	23406894	23407428	535	186	18	54.65	8.37	0.85
1133	chr14	23468777	23469419	643	264	26	81.44	9.3	0.25
1134	chr14	23633147	23634507	1361	520	68	259.26	13.75	1.18
1135	chr14	23641812	23642605	794	355	36	98.74	7.26	0.35
1136	chr14	23699354	23699897	544	287	18	53.64	7.18	0.93
1137	chr14	23706292	23706884	593	385	25	90.16	10.17	0.31
1138	chr14	23725545	23726747	1203	595	90	181.33	6.57	0.73
1139	chr14	24452054	24452857	804	374	37	75.65	6.09	0.28
1140	chr14	26278351	26278872	522	379	18	56.16	7.77	0.84	Zmiz1	ENSMUSG00000007817
1141	chr14	27489126	27489796	671	447	25	70.27	6.43	0.4	Pde12	ENSMUSG00000043702
1142	chr14	27783835	27784235	401	148	17	66.18	8.97	0.4	Appl1	ENSMUSG00000040760
1143	chr14	29895072	29895834	763	516	39	159.01	13.16	0.6
1144	chr14	31024237	31024963	727	360	24	52	9.43	1
1145	chr14	31131989	31132469	481	167	19	64.01	6.81	0.5
1146	chr14	31292455	31293014	560	325	25	78.44	7.4	0.24	Dcp1a	ENSMUSG00000021962
1147	chr14	31361432	31362335	904	359	33	96.05	7.63	0.34	Tkt	ENSMUSG00000021957
1148	chr14	31831075	31832042	968	157	31	85.13	6.58	0.27	Pbrm1, Gnl3	ENSMUSG00000042323, ENSMUSG00000042354
1149	chr14	31899959	31900407	449	164	16	53.16	7.77	0.97
1150	chr14	32307853	32308531	679	360	23	66.76	9.57	0.36	Eaf1, Mettl6	ENSMUSG00000021890, ENSMUSG00000021891
1151	chr14	32316268	32316834	567	424	19	56.72	8.37	0.76
1152	chr14	32474761	32475843	1083	603	50	106.14	6.05	0.4
1153	chr14	32828363	32828962	600	166	23	74.94	8.8	0.28
1154	chr14	32972507	32973523	1017	634	45	157.88	9.57	0.59	Ncoa4	ENSMUSG00000056234
1155	chr14	33406162	33406735	574	151	19	55.94	5.98	0.9
1156	chr14	34060669	34061309	641	361	28	102.74	9.57	0.38
1157	chr14	34063182	34064050	869	302	30	60.61	5.84	0.56
1158	chr14	34183504	34184008	505	132	18	58.2	8.97	0.76
1159	chr14	35577129	35577776	648	257	27	54.91	6.43	0.86
1160	chr14	37732205	37732861	657	330	23	69.3	8.37	0.39
1161	chr14	37948238	37949102	865	474	43	138.17	11.19	0.48	Ghitm	ENSMUSG00000041028
1162	chr14	46764150	46764727	578	324	19	55.5	6.58	0.88
1163	chr14	47254832	47255564	733	342	26	50.04	5.96	1.19
1164	chr14	47797489	47797842	354	186	16	66.89	7.18	0.36
1165	chr14	47993750	47995354	1605	378	59	121.93	5.11	0.51
1166	chr14	51544391	51544993	603	302	22	59.65	6.24	0.65	Osgep, Apex1	ENSMUSG00000006289, ENSMUSG00000035960
1167	chr14	51545333	51546400	1068	784	43	126.41	6.09	0.54	Osgep, Tmem55b, Apex1	ENSMUSG00000006289, ENSMUSG00000035953, ENSMUSG00000035960
1168	chr14	51546688	51547677	990	367	40	65.98	4.66	0.4	Osgep, Tmem55b, Apex1	ENSMUSG00000006289, ENSMUSG00000035953, ENSMUSG00000035960
1169	chr14	51550807	51551691	885	470	36	118.88	10.76	0.49	Tmem55b	ENSMUSG00000035953
1170	chr14	51563656	51564539	884	515	45	180.28	12.56	0.72	Pnp	ENSMUSG00000021871
1171	chr14	52639863	52640845	983	521	41	70.92	6.81	0.35	Zfp219, G630016D24Rik	ENSMUSG00000049295, ENSMUSG00000072571
1172	chr14	52816672	52817370	699	293	23	64.56	8.97	0.47	Supt16h	ENSMUSG00000035726
1173	chr14	52924260	52925133	874	534	34	107.91	8.97	0.42	Mettl3	ENSMUSG00000022160
1174	chr14	54235664	54236234	571	303	19	56.27	8.97	0.81
1175	chr14	54253277	54253742	466	303	21	83.08	8.97	0.26
1176	chr14	54814662	54815182	521	233	20	55.78	5.96	0.89
1177	chr14	54873597	54874332	736	303	35	61.96	5.64	0.55	Dad1, Abhd4	ENSMUSG00000022174, ENSMUSG00000040997
1178	chr14	54980246	54981075	830	308	36	121.37	8.58	0.51	Oxa1l	ENSMUSG00000000959
1179	chr14	55045439	55045857	419	246	22	95.83	8.08	0.34	Mmp14, Mrpl52	ENSMUSG00000000957, ENSMUSG00000010406
1180	chr14	55049943	55050670	728	408	28	85.32	9.08	0.28	Mmp14, Mrpl52	ENSMUSG00000000957, ENSMUSG00000010406
1181	chr14	55051596	55052424	829	421	30	89.58	8.97	0.3	Mmp14, Gm11067	ENSMUSG00000000957, ENSMUSG00000079234
1182	chr14	55052598	55053161	564	400	22	59.68	5.84	0.65	Mmp14, Gm11067	ENSMUSG00000000957, ENSMUSG00000079234
1183	chr14	55062288	55063068	781	417	32	61.3	7.19	0.57
1184	chr14	55193088	55193812	725	324	26	54.93	5.39	0.86	Jub	ENSMUSG00000022178
1185	chr14	55196327	55196872	546	189	26	104.54	10.76	0.39	Jub	ENSMUSG00000022178
1186	chr14	55203731	55204133	403	153	18	72.69	6.58	0.31
1187	chr14	55236497	55237078	582	341	29	88.39	8.37	0.29	Psmb5	ENSMUSG00000022193
1188	chr14	55304852	55306158	1307	1030	60	200.19	7.32	0.84	Acin1, 1700123O20Rik	ENSMUSG00000022185, ENSMUSG00000040822
1189	chr14	55633697	55634105	409	251	17	64.96	8.97	0.39	Ngdn	ENSMUSG00000022204
1190	chr14	55713512	55714127	616	316	21	62.55	5.38	0.52	Zfhx2, Thtpa	ENSMUSG00000040721, ENSMUSG00000045691
1191	chr14	55724828	55725403	576	410	20	61.43	6.58	0.57	Ap1g2	ENSMUSG00000040701
1192	chr14	56098525	56099149	625	355	19	50.61	6.58	1.19	Dhrs4	ENSMUSG00000022210
1193	chr14	56170042	56171003	962	819	44	159.83	7.18	0.6
1194	chr14	56254436	56255053	618	277	22	58.45	7.33	0.69	Ipo4	ENSMUSG00000002319
1195	chr14	57396911	57397524	614	201	29	113.85	8.96	0.46	Pspc1	ENSMUSG00000021938
1196	chr14	57499022	57499505	484	257	17	54.83	7.77	0.86
1197	chr14	57566527	57567024	498	343	18	52.86	5.4	0.98
1198	chr14	57916266	57917123	858	517	32	76.5	5.84	0.29
1199	chr14	58189935	58190637	703	358	27	87.46	7.77	0.29	N6amt2	ENSMUSG00000021951
1200	chr14	58365084	58365689	606	156	23	70.85	6.19	0.4	Lats2	ENSMUSG00000021959
1201	chr14	58416657	58417226	570	430	26	96.38	10.3	0.34	Sap18	ENSMUSG00000021963
1202	chr14	60216553	60217209	657	245	21	58.06	9.57	0.75	Cdadc1	ENSMUSG00000021982
1203	chr14	60870385	60870997	613	209	25	87.24	9.57	0.29	Nupl1	ENSMUSG00000063895
1204	chr14	61930262	61930915	654	285	26	54.1	6.41	0.89	Arl11	ENSMUSG00000043157
1205	chr14	62503979	62504392	414	160	15	51.52	5.38	1.03
1206	chr14	63379520	63380132	613	447	51	296.6	28.7	1.42	Ints6	ENSMUSG00000035161
1207	chr14	63543252	63543840	589	272	19	54.31	8.37	0.87
1208	chr14	63796856	63797451	596	270	26	96.34	7.77	0.34	Fdft1	ENSMUSG00000021273
1209	chr14	63813474	63813880	407	160	15	52.43	7.77	0.96	Neil2	ENSMUSG00000035121
1210	chr14	64345415	64345895	481	272	17	55.19	6.58	0.87
1211	chr14	64478826	64479418	593	215	21	50.11	4.79	1.19	Pinx1	ENSMUSG00000021958
1212	chr14	64968831	64969248	418	267	15	51.01	8.37	1.14
1213	chr14	65058848	65059384	537	371	23	74.7	8.9	0.33
1214	chr14	65059453	65060144	692	448	30	63.2	6.43	0.49
1215	chr14	66211564	66212287	724	327	43	197.39	13.75	0.82	Elp3	ENSMUSG00000022031
1216	chr14	66455893	66456583	691	288	26	82.91	11.96	0.26	Esco2, Ccdc25	ENSMUSG00000022034, ENSMUSG00000022035
1217	chr14	66915514	66916127	614	337	25	77.02	5.85	0.23	Trim35	ENSMUSG00000022043
1218	chr14	67801199	67801632	434	166	16	52.13	8.51	0.98
1219	chr14	68425968	68426448	481	165	17	55.19	6.58	0.87
1220	chr14	69887825	69888250	426	221	17	62.47	7.77	0.52
1221	chr14	70056711	70057458	748	390	26	52.89	6.76	0.99
1222	chr14	70065372	70065876	505	256	19	53.74	7.11	0.88
1223	chr14	70132223	70132900	678	406	26	56.02	7.23	0.9	Chmp7	ENSMUSG00000034190
1224	chr14	70499599	70500063	465	297	23	97.44	7.77	0.35	Bin3	ENSMUSG00000022089
1225	chr14	70553297	70553938	642	340	39	183.92	17.34	0.75	2610301G19Rik	ENSMUSG00000033712
1226	chr14	70647434	70647915	482	159	17	52.01	7.94	1
1227	chr14	70750528	70750982	455	233	16	52.36	6.57	0.96	Slc39a14	ENSMUSG00000022094
1228	chr14	70842927	70843684	758	420	24	62.36	8.8	0.51	Polr3d	ENSMUSG00000000776
1229	chr14	71166950	71167489	540	174	21	72.03	6.58	0.31	Xpo7, Dok2	ENSMUSG00000022100, ENSMUSG00000022102
1230	chr14	73002618	73003320	703	366	26	81.39	8.37	0.25
1231	chr14	73543215	73543751	537	361	20	66.23	6.58	0.4	Rcbtb2	ENSMUSG00000022106
1232	chr14	73637459	73638201	743	328	37	141.2	11.35	0.5	Lpar6	ENSMUSG00000033446
1233	chr14	73909560	73910000	441	211	19	64.46	7.86	0.46	Med4	ENSMUSG00000022109
1234	chr14	73924483	73925272	790	394	30	81.24	6.29	0.25
1235	chr14	74583588	74583993	406	176	15	52.56	7.77	0.97
1236	chr14	75131887	75132464	578	299	21	63.93	7.44	0.5	Esd	ENSMUSG00000021996
1237	chr14	76154355	76154790	436	163	16	54.81	7.18	0.86	Cog3	ENSMUSG00000034893
1238	chr14	76186647	76187484	838	342	32	87.13	6.33	0.29	Slc25a30	ENSMUSG00000022003
1239	chr14	76233950	76235446	1497	790	60	131.98	7.26	0.58
1240	chr14	76410494	76411127	634	256	20	55.03	7.77	0.86	Gtf2f2	ENSMUSG00000067995
1241	chr14	76552080	76552750	671	403	26	85.53	8.97	0.28
1242	chr14	76736160	76736667	508	162	18	57.83	6.58	0.78
1243	chr14	76904235	76905883	1649	203	90	288.45	10.76	1.36
1244	chr14	78775752	78776984	1233	402	49	131.04	8.9	0.57
1245	chr14	79790339	79791089	751	382	29	87.35	14.95	0.29	Naa16	ENSMUSG00000022020
1246	chr14	79881370	79881826	457	167	18	64.5	10.17	0.46	Wbp4, Elf1	ENSMUSG00000022023, ENSMUSG00000036461
1247	chr14	82464969	82465470	502	334	17	52.7	7.18	0.98
1248	chr14	82987007	82987628	622	335	20	56.29	7.77	0.81
1249	chr14	83715951	83716330	380	227	16	62.71	8.37	0.52
1250	chr14	87135293	87135884	592	254	19	50.72	6.81	1.15
1251	chr14	87815270	87815976	707	331	26	80.89	9.57	0.25	Tdrd3	ENSMUSG00000022019
1252	chr14	90010249	90010811	563	374	19	57.17	8.37	0.77
1253	chr14	100814556	100815080	525	357	18	55.81	5.38	0.89
1254	chr14	101015206	101015665	460	302	20	72.26	7.81	0.31
1255	chr14	101435176	101435674	499	176	17	53.05	5.98	0.99
1256	chr14	102039175	102040237	1063	706	48	107.51	6.01	0.41	Commd6	ENSMUSG00000075486
1257	chr14	102204057	102204823	767	304	31	89.83	5.76	0.3
1258	chr14	104595788	104596184	397	271	16	60.16	6.58	0.63
1259	chr14	105114767	105115381	615	296	82	198.1	11.67	0.82
1260	chr14	105576329	105577014	686	364	30	66.57	7.78	0.36	Rbm26	ENSMUSG00000022119
1261	chr14	106061950	106062544	595	293	23	64.17	8.1	0.46
1262	chr14	117626135	117626789	655	277	21	58.27	7.18	0.76
1263	chr14	120674504	120675436	933	532	50	198.27	15.89	0.82	Mbnl2	ENSMUSG00000022139
1264	chr14	120804291	120804809	519	158	18	50.78	7.77	1.15
1265	chr14	122197107	122198052	946	601	41	64.01	5.84	0.5	Dock9	ENSMUSG00000025558
1266	chr14	122277315	122278021	707	363	32	119.3	10.76	0.49	Ubac2	ENSMUSG00000041765
1267	chr14	122504111	122504890	780	197	43	164.83	9.95	0.62	Tm9sf2	ENSMUSG00000025544
1268	chr14	122505887	122506465	579	157	24	81.28	12.48	0.25	Tm9sf2	ENSMUSG00000025544
1269	chr14	123044817	123045381	565	402	20	62.74	5.98	0.52
1270	chr14	123302983	123303622	640	306	20	51.03	6.81	1.14
1271	chr14	123930348	123930842	495	342	18	59.45	7.77	0.65
1272	chr15	5066002	5067141	1140	667	58	138.06	10.21	0.47	Rpl37, Gm10250	ENSMUSG00000041841, ENSMUSG00000068706
1273	chr15	5072188	5072899	712	381	25	57.54	5.82	0.78	Gm10250	ENSMUSG00000068706
1274	chr15	5074301	5075290	990	763	35	57.08	4.41	0.76	Gm10250	ENSMUSG00000068706
1275	chr15	5135375	5135849	475	308	19	51.63	6.01	1.04	Ttc33	ENSMUSG00000022151
1276	chr15	5593327	5593808	482	264	17	53.98	7.04	0.89
1277	chr15	6524183	6525094	912	483	46	103.51	9.68	0.38	Fyb	ENSMUSG00000022148
1278	chr15	6718755	6719135	381	160	19	61.46	5.19	0.57
1279	chr15	7520904	7521323	420	180	15	50.76	6.58	1.15
1280	chr15	7759644	7760573	930	464	44	98.27	8.32	0.35	Gdnf	ENSMUSG00000022144
1281	chr15	8058922	8059750	829	414	29	53.32	7.23	0.95	Nup155	ENSMUSG00000022142
1282	chr15	8227783	8228542	760	309	29	72.54	7.3	0.31
1283	chr15	9858357	9858756	400	236	16	59.72	7.77	0.62
1284	chr15	9903214	9903634	421	130	15	50.64	5.98	1.14
1285	chr15	10415361	10416169	809	381	47	153.18	12.77	0.56	Brix1, Rad1	ENSMUSG00000022247, ENSMUSG00000022248
1286	chr15	11328985	11330122	1138	672	48	89.73	7.94	0.3	Tars	ENSMUSG00000022241
1287	chr15	12754432	12754909	478	259	23	82.21	7.68	0.26	Drosha, 6030458C11Rik	ENSMUSG00000022191, ENSMUSG00000022195
1288	chr15	12936835	12937346	512	262	17	51.56	7.18	1.03
1289	chr15	17795754	17796219	466	221	16	51.1	7.18	1.14
1290	chr15	18971393	18971837	445	294	17	59.82	7.18	0.62
1291	chr15	23511464	23512158	695	397	37	103.5	9.07	0.38
1292	chr15	25297051	25297599	549	386	20	57.06	7.48	0.76
1293	chr15	25437375	25437894	520	144	19	55.78	5.94	0.89
1294	chr15	25913504	25914376	873	642	47	142.08	7.71	0.5	Zfp622	ENSMUSG00000052253
1295	chr15	26150421	26150908	488	147	17	51.3	7.38	1.13
1296	chr15	26181425	26181994	570	192	20	62.14	8.97	0.51
1297	chr15	27311080	27311693	614	385	24	61.51	6.56	0.54
1298	chr15	27560661	27561122	462	153	20	65.89	7.17	0.4	Fam105b	ENSMUSG00000046034
1299	chr15	27712095	27712984	890	563	33	66.19	6.49	0.4
1300	chr15	27853164	27853652	489	205	18	53.48	6.43	0.92
1301	chr15	30167975	30168701	727	444	25	61.94	6.81	0.55
1302	chr15	31000079	31000610	532	252	19	57.44	6.24	0.77
1303	chr15	31234440	31234874	435	279	17	54.23	5.85	0.87
1304	chr15	31461101	31461521	421	162	19	51.63	6.96	1.04	2017-03-06	ENSMUSG00000039100
1305	chr15	31531106	31532041	936	381	46	137.42	8.8	0.47	Cct5, Fam173b	ENSMUSG00000022234, ENSMUSG00000039065
1306	chr15	32258124	32259004	881	488	37	65.9	6.45	0.4
1307	chr15	32850238	32850911	674	383	32	61.68	6.88	0.54	Sdc2	ENSMUSG00000022261
1308	chr15	32945571	32946113	543	144	20	50.77	5.27	1.15
1309	chr15	33125990	33126994	1005	591	39	50.31	3.89	1.2
1310	chr15	33476184	33476698	515	178	17	51.22	5.38	1.12
1311	chr15	33686636	33687107	472	249	21	56.56	5.04	0.75
1312	chr15	33836676	33837452	777	300	34	51.71	4.64	1.02
1313	chr15	34011869	34012385	517	338	20	56.77	7.51	0.76	Mtdh	ENSMUSG00000022255
1314	chr15	34362864	34365115	2252	859	106	253.01	8.09	1.15
1315	chr15	34372107	34373948	1842	771	99	289.63	11.42	1.37	Rpl30	ENSMUSG00000058600
1316	chr15	34424398	34425408	1011	655	37	75.72	6.31	0.28	Hrsp12, Pop1	ENSMUSG00000022323, ENSMUSG00000022325
1317	chr15	34447136	34447830	695	365	27	61.88	7.04	0.55
1318	chr15	36103490	36104238	749	346	40	86.55	7.46	0.28	Spag1, Polr2k	ENSMUSG00000037617, ENSMUSG00000045996
1319	chr15	36538501	36538865	365	170	20	82.21	9.15	0.26	Pabpc1	ENSMUSG00000022283
1320	chr15	36723766	36724635	870	454	39	122.84	7.86	0.52	Ywhaz	ENSMUSG00000022285
1321	chr15	36937251	36938262	1012	560	54	167.5	8.06	0.63	Zfp706	ENSMUSG00000062397
1322	chr15	37890200	37890940	741	390	39	152.25	13.84	0.55	Rrm2b	ENSMUSG00000022292
1323	chr15	38229938	38230511	574	389	28	96.84	10.59	0.34	Klf10	ENSMUSG00000037465
1324	chr15	38403042	38403477	436	152	20	73.21	9.11	0.32
1325	chr15	38449300	38449748	449	185	30	53.06	5.24	0.99	Azin1	ENSMUSG00000037458
1326	chr15	38944355	38944960	606	162	25	65.83	7.34	0.4	Slc25a32, Dcaf13	ENSMUSG00000022299, ENSMUSG00000022300
1327	chr15	41558610	41559492	883	314	34	83.75	5.35	0.27
1328	chr15	41790719	41791229	511	348	19	61.69	6.98	0.54
1329	chr15	42179235	42179695	461	270	17	57.71	6.58	0.78
1330	chr15	43114056	43114613	558	153	21	69.63	6.58	0.39	Eif3e	ENSMUSG00000022336
1331	chr15	44450928	44451590	663	238	26	80.47	8.37	0.25	Ebag9	ENSMUSG00000022339
1332	chr15	44542909	44543594	686	301	27	84.88	12.48	0.27
1333	chr15	46950940	46951525	586	226	25	91.21	8.97	0.31
1334	chr15	46971962	46972410	449	312	17	59.28	8.37	0.64
1335	chr15	48479890	48480370	481	150	18	53.07	6.81	0.99
1336	chr15	50012361	50012998	638	314	23	71.58	9.57	0.31
1337	chr15	50231555	50232499	945	418	66	252.78	13.73	1.15
1338	chr15	50598994	50599378	385	192	15	55.41	7.77	0.88
1339	chr15	51593106	51594119	1014	495	69	262.94	14.06	1.2
1340	chr15	52759803	52760560	758	338	36	66.25	8.06	0.4
1341	chr15	52869138	52869737	600	309	20	58.68	8.97	0.66
1342	chr15	54921839	54922472	634	290	21	58.64	5.82	0.66	Dscc1	ENSMUSG00000022422
1343	chr15	54974148	54974871	724	355	25	51.31	6.81	1.13
1344	chr15	55388443	55389740	1298	435	86	287.7	8.81	1.35	Mtbp, Mrpl13	ENSMUSG00000022369, ENSMUSG00000022370
1345	chr15	55848561	55849527	967	337	32	69.46	5.35	0.39
1346	chr15	56523626	56524231	606	314	23	56.72	5.6	0.75	Has2	ENSMUSG00000022367
1347	chr15	56712268	56712784	517	364	21	51.28	5.11	1.13
1348	chr15	56912767	56913257	491	336	17	53.99	6.58	0.89
1349	chr15	57337245	57337755	511	319	18	57.47	5.38	0.77
1350	chr15	57966369	57967213	845	567	32	64.94	6.38	0.39	Atad2	ENSMUSG00000022360
1351	chr15	58334223	58335040	818	343	30	53.62	6.41	0.93
1352	chr15	58655209	58655813	605	210	37	152.91	14.63	0.55	Tmem65	ENSMUSG00000062373
1353	chr15	59145976	59146376	401	162	25	89.31	7.61	0.3	Sqle	ENSMUSG00000022351
1354	chr15	59158985	59159494	510	260	18	50.96	6.43	1.14
1355	chr15	59478774	59479751	978	572	38	88.14	6.06	0.29	Trib1	ENSMUSG00000032501
1356	chr15	59479918	59480747	830	344	57	231.53	12.42	1.04	Trib1	ENSMUSG00000032501
1357	chr15	59591094	59592296	1203	468	60	61.22	5.87	0.57
1358	chr15	60655273	60655938	666	213	24	52.73	4.53	0.98	Fam84b	ENSMUSG00000072568
1359	chr15	60780616	60781135	520	373	17	50.67	6.58	1.15
1360	chr15	61159226	61159717	492	336	19	50.46	5.17	1.18
1361	chr15	61486201	61486751	551	386	30	90.35	6.01	0.31
1362	chr15	61815911	61819548	3638	1208	244	990.62	24.21	3.77	Myc	ENSMUSG00000022346
1363	chr15	61822198	61824139	1942	1372	99	291.91	10.73	1.39
1364	chr15	61869537	61870557	1021	192	46	95.37	4.92	0.34
1365	chr15	62118524	62119389	866	562	39	89.56	6.01	0.3
1366	chr15	62159738	62161048	1311	393	57	55.11	3.93	0.87
1367	chr15	62484998	62485477	480	163	19	56.49	5.55	0.78
1368	chr15	63619338	63619789	452	316	16	52.79	7.18	0.98
1369	chr15	63976308	63976912	605	318	21	63.82	7.77	0.49
1370	chr15	64195305	64196627	1323	457	84	198.73	9.9	0.83
1371	chr15	64301960	64302669	710	438	50	156.75	10.21	0.58
1372	chr15	64350712	64351587	876	392	46	156.52	10.29	0.58
1373	chr15	64352025	64352601	577	258	26	62.5	7.07	0.52
1374	chr15	66339387	66340162	776	464	33	52.1	6.48	1
1375	chr15	66693290	66693996	707	326	33	56.29	6.5	0.81
1376	chr15	66720743	66721463	721	374	25	51.62	5.45	1.04	Wisp1	ENSMUSG00000005124
1377	chr15	66722309	66724412	2104	783	114	405.18	14.25	1.37	Wisp1	ENSMUSG00000005124
1378	chr15	66724988	66726072	1085	470	55	174.74	10.62	0.69	Wisp1	ENSMUSG00000005124
1379	chr15	66800716	66801345	630	343	31	90	9.05	0.3	Ndrg1	ENSMUSG00000005125
1380	chr15	68090225	68091084	860	719	38	118.21	6.29	0.48	Zfat	ENSMUSG00000022335
1381	chr15	68647990	68648510	521	252	19	62.21	7.77	0.51
1382	chr15	68909459	68910518	1060	417	49	122.22	8.09	0.51
1383	chr15	68995148	68995715	568	348	22	59.18	5.84	0.64
1384	chr15	70448523	70449190	668	311	21	53.37	7.94	0.95
1385	chr15	70818876	70819418	543	291	20	65.46	8.37	0.39
1386	chr15	71329633	71330303	671	392	31	84.24	9.97	0.27
1387	chr15	71533230	71533892	663	477	47	191.42	11.42	0.79
1388	chr15	71720365	71721060	696	320	50	147.57	10.74	0.52
1389	chr15	72651121	72651654	534	367	19	52.63	6.33	0.97
1390	chr15	73253659	73254318	660	165	32	99.33	9.79	0.36	Ptk2	ENSMUSG00000022607
1391	chr15	73749468	73750189	722	381	27	73.08	11.72	0.32
1392	chr15	74504526	74505227	702	258	25	75.59	7.18	0.28	Arc	ENSMUSG00000022602
1393	chr15	75446008	75446545	538	375	20	52.28	4.86	0.96	Zfp41	ENSMUSG00000047003
1394	chr15	75739572	75740085	514	246	20	61.74	6.43	0.54	Eef1d	ENSMUSG00000055762
1395	chr15	75770967	75771618	652	304	25	63.01	7.62	0.48	Zfp623	ENSMUSG00000050846
1396	chr15	75911139	75912133	995	167	42	103.29	9.53	0.38	Puf60	ENSMUSG00000002524
1397	chr15	76014421	76014844	424	163	15	50.26	5.98	1.2
1398	chr15	76025686	76027508	1823	393	72	86.3	5.51	0.28
1399	chr15	76028911	76029785	875	429	37	78.58	7.61	0.24
1400	chr15	76034449	76035091	643	338	24	60.56	9.24	0.56
1401	chr15	76059592	76060161	570	229	25	74.54	10.55	0.33	Plec	ENSMUSG00000022565
1402	chr15	76157355	76158578	1224	489	85	293.2	18.5	1.4	Gpaa1, Oplah, Exosc4	ENSMUSG00000022561, ENSMUSG00000022562, ENSMUSG00000034259
1403	chr15	76161002	76161827	826	596	36	86.81	5.96	0.28	Gpaa1, Oplah, Exosc4	ENSMUSG00000022561, ENSMUSG00000022562, ENSMUSG00000034259
1404	chr15	76202581	76203758	1178	684	54	175.5	9.26	0.7	Fam203a, Tssk5	ENSMUSG00000022554, ENSMUSG00000060794
1405	chr15	76236666	76237229	564	283	18	50.88	7.1	1.16
1406	chr15	76449155	76449657	503	151	18	58.45	6.58	0.69	Slc39a4	ENSMUSG00000063354
1407	chr15	76456104	76457006	903	552	36	108.18	8.38	0.42	Vps28	ENSMUSG00000062381
1408	chr15	76531587	76532979	1393	942	60	94.87	6.13	0.33	Mfsd3, Gpt	ENSMUSG00000019080, ENSMUSG00000022546
1409	chr15	76545283	76546547	1265	709	75	274.75	10.7	1.28	Lrrc14, Recql4	ENSMUSG00000033728, ENSMUSG00000033762
1410	chr15	76701601	76702238	638	358	23	66.88	6.19	0.36	Zfp251	ENSMUSG00000022526
1411	chr15	76709552	76710261	710	252	42	172.05	13.09	0.67	Zfp7	ENSMUSG00000033669
1412	chr15	76725037	76725549	513	356	19	50.05	5.35	1.19	Commd5	ENSMUSG00000055041
1413	chr15	76734094	76735366	1273	463	78	213.11	15.05	0.93	Rpl8, Commd5	ENSMUSG00000003970, ENSMUSG00000055041
1414	chr15	76866796	76867986	1191	680	59	145.81	6.41	0.52
1415	chr15	76983702	76984402	701	495	30	67.2	5.21	0.37
1416	chr15	77167269	77167831	563	398	20	54.13	7.33	0.89
1417	chr15	77217602	77218122	521	375	19	55.66	7.03	0.89
1418	chr15	77712116	77712830	715	291	29	65.99	4.68	0.4
1419	chr15	77718642	77719242	601	198	28	74.19	6.23	0.33
1420	chr15	77787734	77788638	905	470	40	100.94	7.48	0.37	Foxred2	ENSMUSG00000016552
1421	chr15	77800730	77801810	1081	678	60	205.61	7.89	0.87	Eif3d	ENSMUSG00000016554
1422	chr15	78003570	78004444	875	166	32	90.18	5.67	0.31	Ift27	ENSMUSG00000016637
1423	chr15	78236378	78237441	1064	695	50	159.15	9.31	0.6	Tst, Mpst	ENSMUSG00000044986, ENSMUSG00000071711
1424	chr15	78280314	78280851	538	355	22	73.36	6.7	0.32
1425	chr15	78674399	78675717	1319	585	49	67.28	3.94	0.37	Cdc42ep1	ENSMUSG00000049521
1426	chr15	78680537	78682157	1621	1071	72	127.48	5.38	0.55	Lgals2	ENSMUSG00000043501
1427	chr15	78682243	78682871	629	256	37	85.38	6.73	0.28	Lgals2	ENSMUSG00000043501
1428	chr15	78706702	78707726	1025	719	46	71.97	4.44	0.31	Gga1	ENSMUSG00000033128
1429	chr15	78756570	78758770	2201	656	186	653.55	19.75	2.17	Lgals1	ENSMUSG00000068220
1430	chr15	78760056	78762577	2522	1392	227	720.15	12.81	2.56	Nol12, Lgals1	ENSMUSG00000033099, ENSMUSG00000068220
1431	chr15	78765139	78766087	949	588	41	63.66	6.81	0.49	Nol12	ENSMUSG00000033099
1432	chr15	78859030	78859778	749	345	27	67.31	9.15	0.37	Gcat	ENSMUSG00000006378
1433	chr15	78859829	78860664	836	390	33	54.38	5.02	0.87	Gcat	ENSMUSG00000006378
1434	chr15	78860751	78861811	1061	340	48	84.92	4.77	0.27	Gcat	ENSMUSG00000006378
1435	chr15	78905247	78906033	787	339	35	75.49	6.89	0.28	Eif3l	ENSMUSG00000033047
1436	chr15	79376727	79377739	1013	166	45	105.19	7.1	0.4	Ddx17	ENSMUSG00000055065
1437	chr15	79496264	79496709	446	280	17	59.69	7.18	0.65	Tomm22	ENSMUSG00000022427
1438	chr15	79501059	79501453	395	245	23	91.39	8.98	0.31	Tomm22	ENSMUSG00000022427
1439	chr15	79604764	79605430	667	302	27	73.77	6.76	0.32	Dnalc4	ENSMUSG00000022420
1440	chr15	79905885	79907821	1937	803	187	875.18	13.19	3.03
1441	chr15	79912051	79914356	2306	1678	170	418.82	13.62	1.42	Rpl3	ENSMUSG00000060036
1442	chr15	80084546	80086353	1808	1409	106	374.28	17.87	1.23	Atf4	ENSMUSG00000042406
1443	chr15	80086386	80087803	1418	149	67	172.91	7.9	0.67	Atf4	ENSMUSG00000042406
1444	chr15	80087834	80089821	1988	821	187	512.44	8.27	1.72	Atf4, Rps19bp1	ENSMUSG00000042406, ENSMUSG00000051518
1445	chr15	80094548	80095418	871	262	38	111.79	9.08	0.44	Rps19bp1	ENSMUSG00000051518
1446	chr15	80149610	80150261	652	191	25	64.7	5.84	0.43
1447	chr15	80170618	80171237	620	253	22	60.45	6.48	0.59
1448	chr15	80537252	80537752	501	275	21	55.51	4.83	0.88
1449	chr15	80628582	80629482	901	469	61	152.19	13.91	0.55
1450	chr15	81295492	81297853	2362	892	92	261.98	10.72	1.2	Rbx1	ENSMUSG00000022400
1451	chr15	81688373	81690429	2057	334	161	623.35	19.86	2.13	Tob2, Tob2	ENSMUSG00000048546, ENSMUSG00000078960
1452	chr15	81846720	81847479	760	305	33	94.46	7.3	0.33
1453	chr15	81877881	81878650	770	186	48	158.86	10.08	0.59	Nhp2l1	ENSMUSG00000063480
1454	chr15	82442121	82442690	570	262	21	62.14	7.18	0.51
1455	chr15	82777691	82778165	475	150	16	50.05	7.18	1.19
1456	chr15	82979619	82981154	1536	627	521	3100	59.58	4.76	Poldip3	ENSMUSG00000041815
1457	chr15	83394466	83395119	654	498	27	74.04	5.27	0.33	Tspo	ENSMUSG00000041736
1458	chr15	83404728	83405998	1271	429	63	79.11	4.19	0.24
1459	chr15	84753725	84754038	314	157	15	53.22	6.72	0.94	Nup50	ENSMUSG00000016619
1460	chr15	85483991	85485005	1015	314	43	138.55	8.01	0.48
1461	chr15	85499000	85501022	2023	1618	144	505.44	9.61	1.71
1462	chr15	85520282	85521091	810	449	32	63.22	6.41	0.49
1463	chr15	85620076	85620643	568	180	22	59.18	7.78	0.64
1464	chr15	85689629	85690311	683	354	38	109.24	9.69	0.43	Gtse1	ENSMUSG00000022385
1465	chr15	85920132	85921190	1059	421	49	104.61	8.32	0.39
1466	chr15	86025234	86026011	778	440	31	57.3	7.19	0.77
1467	chr15	86044397	86045016	620	464	29	88.39	6.57	0.29	Tbc1d22a	ENSMUSG00000051864
1468	chr15	87649200	87649639	440	280	16	54.3	7.18	0.87
1469	chr15	88200062	88200590	529	312	21	73.54	6.58	0.32
1470	chr15	88661654	88662289	636	410	24	67.15	7.86	0.37
1471	chr15	88958789	88959633	845	500	35	84.09	6.68	0.27	Hdac10	ENSMUSG00000062906
1472	chr15	88999587	89000195	609	393	28	55.94	7.15	0.9
1473	chr15	89186084	89187259	1176	207	62	167.11	8.11	0.63	Ncaph2, Lmf2	ENSMUSG00000008690, ENSMUSG00000022614
1474	chr15	89203472	89204737	1266	269	46	120.69	5.84	0.5	Tymp, Odf3b, Sco2	ENSMUSG00000022615, ENSMUSG00000047394, ENSMUSG00000091780
1475	chr15	89307460	89307953	494	229	21	66.66	7.62	0.36	Arsa	ENSMUSG00000022620
1476	chr15	90054162	90054868	707	364	28	68.27	7.31	0.38	Alg10b	ENSMUSG00000075470
1477	chr15	90208409	90208757	349	209	18	67.07	8.08	0.36
1478	chr15	90289104	90289615	512	299	17	51.56	8.37	1.03
1479	chr15	90783669	90784106	438	310	16	53.51	6.46	0.93
1480	chr15	91729894	91730318	425	274	15	50.08	7.76	1.19
1481	chr15	92357283	92357726	444	322	16	53.79	5.38	0.88
1482	chr15	93105865	93106442	578	122	28	72.89	5.9	0.31	Gxylt1	ENSMUSG00000036197
1483	chr15	93167641	93168377	737	339	25	70.72	7.1	0.4	Yaf2	ENSMUSG00000022634
1484	chr15	94485138	94485609	472	306	17	51.33	6.59	1.13
1485	chr15	95164316	95164780	465	307	17	57.19	6.58	0.77
1486	chr15	96114867	96115391	525	378	23	87.26	9.57	0.29	Arid2	ENSMUSG00000033237
1487	chr15	96116115	96116745	631	253	23	55.48	7.16	0.88	Arid2	ENSMUSG00000033237
1488	chr15	96452867	96453195	329	164	15	53.57	7.57	0.93
1489	chr15	96471139	96472844	1706	992	75	199.08	7.78	0.83	Slc38a1	ENSMUSG00000023169
1490	chr15	96516881	96518073	1193	395	46	114.9	6.6	0.46
1491	chr15	96529601	96530209	609	430	44	205.8	18.66	0.87	Slc38a2	ENSMUSG00000022462
1492	chr15	96540291	96541798	1508	378	60	151.58	6.1	0.54
1493	chr15	96558727	96559214	488	166	20	50.37	6.85	1.2
1494	chr15	96626215	96626735	521	118	21	59.81	6.81	0.62
1495	chr15	97412058	97412596	539	192	19	59.99	5.98	0.62
1496	chr15	97642088	97642600	513	158	17	51.45	7.77	1.11	Gm17532	ENSMUSG00000090780
1497	chr15	97860968	97861586	619	413	23	58.23	5.35	0.76
1498	chr15	97923640	97924361	722	376	34	96.52	8.49	0.34	Pfkm, Senp1	ENSMUSG00000033065, ENSMUSG00000033075
1499	chr15	98364452	98365341	890	511	34	79.2	7.04	0.24	2310037I24Rik	ENSMUSG00000022992
1500	chr15	98397759	98398909	1151	743	82	265.75	11.53	1.22	Ccnt1, 4930415O20Rik	ENSMUSG00000011960, ENSMUSG00000022993
1501	chr15	98456156	98456780	625	382	23	52.57	8.17	0.97
1502	chr15	98492919	98493619	701	389	30	80.92	6.95	0.25	Ddx23	ENSMUSG00000003360
1503	chr15	98507460	98508293	834	408	52	179.34	14.8	0.72	Rnd1	ENSMUSG00000054855
1504	chr15	98613460	98613931	472	308	18	55.16	5.85	0.87	Wnt10b	ENSMUSG00000022996
1505	chr15	98706794	98707255	462	244	17	53.99	5.63	0.89	Rhebl1	ENSMUSG00000023755
1506	chr15	98760226	98762106	1881	738	122	430.75	12.3	1.45	Tuba1b	ENSMUSG00000023004
1507	chr15	98763459	98766307	2849	1340	169	323.43	13.23	1.62	Tuba1b	ENSMUSG00000023004
1508	chr15	98779010	98780245	1236	344	47	90.03	6.38	0.31	Tuba1a	ENSMUSG00000072235
1509	chr15	98783499	98784411	913	455	60	219.39	15.08	0.97	Tuba1a	ENSMUSG00000072235
1510	chr15	98860581	98861515	935	265	76	263.04	11.73	1.21	Tuba1c	ENSMUSG00000043091
1511	chr15	98869590	98870503	914	605	36	106.55	6.7	0.41
1512	chr15	98904594	98905629	1036	870	48	102.94	6.43	0.38	Troap	ENSMUSG00000032783
1513	chr15	98906143	98906619	477	252	19	58.82	6.24	0.67	Troap	ENSMUSG00000032783
1514	chr15	99081946	99082539	594	167	22	59.64	5.12	0.65	Mcrs1	ENSMUSG00000037570
1515	chr15	99223040	99223863	824	415	34	65.06	9.08	0.39	Tmbim6	ENSMUSG00000023010
1516	chr15	99304006	99305899	1894	739	82	194.39	9.08	0.81	Bcdin3d	ENSMUSG00000037525
1517	chr15	99531922	99532676	755	599	31	83.85	5.65	0.27	Smarcd1, Gm17349, Gm17241	ENSMUSG00000023018, ENSMUSG00000091604, ENSMUSG00000092065
1518	chr15	99650099	99650698	600	424	31	71.47	7.49	0.31
1519	chr15	99895224	99896187	964	715	35	50.82	4.74	1.15
1520	chr15	100057149	100058051	903	473	41	109.81	7.67	0.43	Atf1	ENSMUSG00000023027
1521	chr15	100927015	100927538	524	386	18	55.92	6.58	0.9
1522	chr15	101114034	101114871	838	395	40	73.41	9.4	0.32	9430023L20Rik	ENSMUSG00000037204
1523	chr15	101285626	101286209	584	354	27	76.82	7.07	0.23
1524	chr15	101288669	101289450	782	394	36	60.15	5.95	0.62	Krt81	ENSMUSG00000067615
1525	chr15	102073614	102074300	687	334	25	67.38	7.94	0.37
1526	chr15	102077734	102078278	545	400	18	51.38	6.92	1.13
1527	chr15	102161936	102162604	669	272	36	80.03	7.46	0.25	Myg1	ENSMUSG00000001285
1528	chr15	102180628	102181724	1097	578	58	179.54	10.44	0.72	Aaas	ENSMUSG00000036678
1529	chr15	102235508	102236348	841	479	42	101.42	7.57	0.37	Sp1	ENSMUSG00000001280
1530	chr15	102501322	102504476	3155	1078	155	392.43	10.41	1.31	Atp5g2	ENSMUSG00000062683
1531	chr15	102644500	102645074	575	277	22	65.94	7.57	0.4
1532	chr15	102787711	102788218	508	229	17	52.01	7.77	1	Hoxc11	ENSMUSG00000001656
1533	chr15	102811300	102812396	1097	302	31	61.68	6.81	0.54	Hoxc9	ENSMUSG00000036139
1534	chr15	102828393	102828859	467	210	27	107.44	8.82	0.41	Hoxc6	ENSMUSG00000001661
1535	chr15	102829219	102830761	1543	1278	70	190.74	9.11	0.78	Hoxc6	ENSMUSG00000001661
1536	chr15	102832408	102833408	1001	615	44	122.97	7.78	0.52	Hoxc6	ENSMUSG00000001661
1537	chr15	102835459	102836543	1085	631	45	93.35	6.56	0.32
1538	chr15	102842337	102842925	589	180	32	102.43	7.28	0.38	Hoxc5	ENSMUSG00000022485
1539	chr15	102844187	102844897	711	358	27	64.46	6.53	0.46	Hoxc5, Hoxc4	ENSMUSG00000022485, ENSMUSG00000075394
1540	chr15	103051274	103052346	1073	810	35	61.06	5.2	0.57
1541	chr15	103069739	103071744	2006	1180	137	291.36	11.98	1.38	Cbx5, Hnrnpa1	ENSMUSG00000009575, ENSMUSG00000046434
1542	chr15	103077337	103079375	2039	439	90	129.97	4.86	0.56
1543	chr15	103135502	103136235	734	324	50	219.18	21.03	0.97	Gpr84	ENSMUSG00000063234
1544	chr16	4003492	4004207	716	432	32	117.87	9.57	0.48	Slx4	ENSMUSG00000039738
1545	chr16	4416673	4417094	422	161	15	50.51	6.58	1.18	Adcy9	ENSMUSG00000005580
1546	chr16	4558178	4558944	767	399	23	57.66	8.37	0.78	Tfap4	ENSMUSG00000005718
1547	chr16	4789566	4790035	470	303	16	50.63	7.18	1.14	5730403B10Rik	ENSMUSG00000004071
1548	chr16	4880091	4880634	544	376	20	65.34	7.18	0.39	Fam100a	ENSMUSG00000039568
1549	chr16	5049433	5050155	723	364	24	50.83	8.63	1.16	Glyr1, Ubn1	ENSMUSG00000022536, ENSMUSG00000039473
1550	chr16	5133991	5137798	3808	2313	262	81.88	3.26	0.26	Ppl	ENSMUSG00000039457
1551	chr16	5243139	5246222	3084	2261	168	74.94	3.92	0.28
1552	chr16	5251888	5256032	4145	2818	299	54.81	4.32	0.86	Fam86	ENSMUSG00000022544
1553	chr16	5306441	5306877	437	215	16	54.41	7.74	0.87
1554	chr16	5368767	5369269	503	166	17	52.58	7.18	0.97
1555	chr16	5985824	5988694	2871	775	156	69.71	3.4	0.39
1556	chr16	8470602	8471806	1205	403	39	108.99	8.37	0.43	Mettl22	ENSMUSG00000039345
1557	chr16	8637021	8637959	939	614	33	59.48	5.11	0.65	Pmm2, Tmem186	ENSMUSG00000022711, ENSMUSG00000043140
1558	chr16	8658329	8659468	1140	776	51	178.76	9.57	0.72
1559	chr16	8671808	8672388	581	385	22	72.76	9.57	0.31	Carhsp1	ENSMUSG00000008393
1560	chr16	8809710	8811842	2133	1402	173	57.89	5.74	0.78
1561	chr16	8828911	8830120	1210	820	113	187.78	7.73	0.77	1810013L24Rik	ENSMUSG00000022507
1562	chr16	9580896	9583673	2778	1276	131	50.69	3.75	1.15
1563	chr16	10780332	10784463	4132	1880	334	180.83	5.2	0.73	Socs1, Tnp2	ENSMUSG00000038037, ENSMUSG00000043050
1564	chr16	10785519	10788511	2993	904	189	96.4	4.75	0.34	Prm2, Socs1, Tnp2, Prm3	ENSMUSG00000038015, ENSMUSG00000038037, ENSMUSG00000043050, ENSMUSG00000050058
1565	chr16	10827036	10829597	2562	1161	127	59.58	3.15	0.65
1566	chr16	11008711	11009227	517	155	21	75.24	6.58	0.28
1567	chr16	11143699	11144456	758	604	108	599.69	30.28	2
1568	chr16	11202981	11203711	731	440	31	103.26	9.08	0.38	Rsl1d1	ENSMUSG00000005846
1569	chr16	11455621	11456690	1070	655	52	159.91	9.73	0.6
1570	chr16	14124140	14124585	446	280	19	58.87	5.84	0.67
1571	chr16	14159655	14160093	439	167	24	69.76	7.85	0.39	Nde1, 4921513D23Rik	ENSMUSG00000022678, ENSMUSG00000060657
1572	chr16	15637849	15638419	571	261	19	56.27	7.18	0.81	Prkdc, Mcm4	ENSMUSG00000022672, ENSMUSG00000022673
1573	chr16	15863208	15863819	612	192	25	87.38	6.58	0.29	Mzt2	ENSMUSG00000022671
1574	chr16	16870415	16870975	561	362	20	63.22	6.58	0.49	Top3b, Vpreb1	ENSMUSG00000022779, ENSMUSG00000059305
1575	chr16	16983141	16983683	543	354	20	65.46	9.57	0.39	Mapk1	ENSMUSG00000063358
1576	chr16	17222069	17222883	815	382	70	388.15	35.52	1.29
1577	chr16	17449022	17453424	4403	2850	302	162.08	4.94	0.61	Crkl	ENSMUSG00000006134
1578	chr16	17505867	17513979	8113	2951	508	89.32	6.18	0.3	Lztr1	ENSMUSG00000022761
1579	chr16	17523965	17534466	10502	7376	658	251.94	8.84	1.14	Thap7	ENSMUSG00000022760
1580	chr16	17732790	17733665	876	511	33	97.62	8.08	0.35
1581	chr16	17921765	17922517	753	459	27	81.17	7.77	0.25
1582	chr16	18251466	18252119	654	405	21	58.37	7.77	0.69	Ranbp1, Trmt2a	ENSMUSG00000005732, ENSMUSG00000022721
1583	chr16	19344095	19344477	383	222	22	50.56	5.8	1.19
1584	chr16	20498412	20498942	531	367	19	60.96	6.58	0.56	Eif2b5	ENSMUSG00000003235
1585	chr16	20499189	20499697	509	350	19	63.74	5.98	0.49	Eif2b5	ENSMUSG00000003235
1586	chr16	20651420	20651931	512	345	20	69.56	6.58	0.39	Psmd2	ENSMUSG00000006998
1587	chr16	20672320	20672798	479	167	17	55.44	8.37	0.88	Eif4g1	ENSMUSG00000045983
1588	chr16	21204794	21205055	262	131	16	100.79	9.57	0.37	Ephb3	ENSMUSG00000005958
1589	chr16	22265776	22266295	520	180	19	62.33	7.18	0.51	Tra2b	ENSMUSG00000022858
1590	chr16	23107533	23108281	749	330	53	242.38	20.4	1.1	Eif4a2	ENSMUSG00000022884
1591	chr16	23114396	23115411	1016	443	47	162.88	7.94	0.61
1592	chr16	23983661	23986054	2394	2016	115	52.95	3.56	0.99	Bcl6	ENSMUSG00000022508
1593	chr16	23988911	23989555	645	169	50	69.86	7.12	0.39	Bcl6	ENSMUSG00000022508
1594	chr16	24259667	24260213	547	345	20	64.96	5.38	0.39
1595	chr16	24461379	24461826	448	142	18	62.42	7.38	0.52
1596	chr16	25041779	25042655	877	369	32	58.65	4.54	0.66
1597	chr16	25426350	25426913	564	370	21	54.38	5.35	0.87
1598	chr16	25531797	25532494	698	331	23	50.53	7.39	1.19
1599	chr16	30065063	30065932	870	414	41	154.36	16.74	0.56	Hes1	ENSMUSG00000022528
1600	chr16	30188329	30188746	418	240	15	51.01	6.58	1.14
1601	chr16	30587369	30588222	854	591	47	179.91	11.63	0.72	Lsg1	ENSMUSG00000022538
1602	chr16	30599454	30600138	685	383	23	66.09	9.57	0.4	Fam43a	ENSMUSG00000046546
1603	chr16	30797859	30798488	630	264	20	55.45	5.98	0.88
1604	chr16	32498269	32501611	3343	1106	137	57.37	3.44	0.77	Zdhhc19	ENSMUSG00000052363
1605	chr16	32607908	32611432	3525	1187	201	54.85	4.07	0.86	Tfrc	ENSMUSG00000022797
1606	chr16	32636849	32640812	3964	3551	271	99.23	4.58	0.36	Tnk2	ENSMUSG00000022791
1607	chr16	32644653	32646652	2000	937	172	145.96	7.48	0.52	Tnk2	ENSMUSG00000022791
1608	chr16	33021925	33022387	463	131	18	63.67	7.18	0.49
1609	chr16	33061406	33062501	1096	888	48	165.63	11.96	0.63	Lmln, Rpl35a	ENSMUSG00000022802, ENSMUSG00000060636
1610	chr16	35981430	35982204	775	394	36	97.86	13.63	0.35	Kpna1	ENSMUSG00000022905
1611	chr16	37011590	37012144	555	163	20	63.96	7.77	0.5	Polq	ENSMUSG00000034206
1612	chr16	37789932	37790440	509	158	17	51.9	5.38	1
1613	chr16	38057004	38057549	546	213	21	71.22	8.97	0.36
1614	chr16	38087992	38088414	423	295	15	50.39	6.58	1.2	Gsk3b	ENSMUSG00000022812
1615	chr16	38522589	38523374	786	440	28	53.34	6.38	0.95	4930455C21Rik	ENSMUSG00000002846
1616	chr16	38562607	38563173	567	126	22	74.62	6.58	0.33	Tmem39a	ENSMUSG00000002845
1617	chr16	42380673	42381131	459	154	17	54.86	7.38	0.86
1618	chr16	42666627	42667168	542	291	19	59.63	6.58	0.65
1619	chr16	43362765	43363265	501	373	18	58.7	5.98	0.66
1620	chr16	45579565	45580109	545	345	20	57.06	8.48	0.76
1621	chr16	46010453	46010988	536	266	20	66.36	8.97	0.4	Plcxd2	ENSMUSG00000087141
1622	chr16	47731796	47732282	487	319	18	60.47	10.17	0.59
1623	chr16	49952024	49952782	759	273	36	138.29	8.37	0.48
1624	chr16	52438411	52438948	538	172	19	60.11	7.18	0.62
1625	chr16	54868077	54868523	447	137	44	75.48	5.78	0.28
1626	chr16	56717679	56718178	500	166	19	64.93	8.37	0.39	Tfg	ENSMUSG00000022757
1627	chr16	57391371	57392101	731	226	239	685.14	14.05	2.35
1628	chr16	57755400	57755818	419	224	15	50.89	6.58	1.16	Col8a1	ENSMUSG00000068196
1629	chr16	68667933	68668330	398	183	86	53.65	3.63	0.9
1630	chr16	85802967	85803775	809	350	40	139.07	13.09	0.48	Adamts1	ENSMUSG00000022893
1631	chr16	87022321	87022759	439	156	17	60.64	9.57	0.56
1632	chr16	87268177	87268838	662	270	23	68.71	9.57	0.38
1633	chr16	87496067	87496555	489	327	18	60.21	6.58	0.63	Cct8	ENSMUSG00000025613
1634	chr16	90445535	90445988	454	151	16	52.55	5.98	0.97
1635	chr16	91647225	91647731	507	180	17	52.13	6.58	1	Son, Gart	ENSMUSG00000022961, ENSMUSG00000022962
1636	chr16	92878378	92878838	461	297	25	113.14	11.96	0.45
1637	chr16	94534193	94534933	741	443	34	127.45	8.37	0.55	Hlcs	ENSMUSG00000040820
1638	chr16	96048784	96049397	614	312	22	68.59	10.17	0.38
1639	chr16	97282049	97282535	487	164	18	52.32	5.24	0.96
1640	chr17	5189292	5189831	540	383	19	59.87	7.18	0.62
1641	chr17	5255676	5256187	512	250	18	57.35	7.77	0.77
1642	chr17	6016367	6017025	659	302	27	81.94	8.45	0.26
1643	chr17	7031723	7032603	881	334	31	93.03	5.87	0.32
1644	chr17	7796921	7797352	432	164	16	55.33	5.38	0.87
1645	chr17	7937423	7937961	539	167	21	72.16	8.37	0.31
1646	chr17	8503468	8504191	724	393	27	59.65	7.17	0.65	Sft2d1	ENSMUSG00000073468
1647	chr17	9729121	9729590	470	162	16	50.63	6.58	1.14
1648	chr17	12933937	12934671	735	362	37	118.15	11.27	0.48
1649	chr17	13108706	13109700	995	715	37	110.53	9.57	0.43	Mrpl18, Tcp1	ENSMUSG00000057388, ENSMUSG00000068039
1650	chr17	13118254	13118999	746	286	30	73.04	5.9	0.32
1651	chr17	13185457	13186016	560	371	22	75.58	6.58	0.28	Wtap	ENSMUSG00000060475
1652	chr17	13819164	13819940	777	351	31	62.52	6.01	0.52
1653	chr17	13820164	13821244	1081	324	56	188.69	10.51	0.78
1654	chr17	14164937	14165432	496	335	17	53.4	6.58	0.95
1655	chr17	14747794	14748693	900	498	41	111.13	7.72	0.44
1656	chr17	14855751	14856491	741	284	44	168.31	12.65	0.64
1657	chr17	15367791	15368255	465	224	19	51.85	5.9	1.02
1658	chr17	15423563	15424049	487	321	17	54.47	6.58	0.85
1659	chr17	15636565	15637111	547	281	25	65.83	7.86	0.39	Tbp, Psmb1	ENSMUSG00000014767, ENSMUSG00000014769
1660	chr17	15658744	15659257	514	369	20	69.29	5.98	0.38	Pdcd2	ENSMUSG00000014771
1661	chr17	15664158	15664698	541	177	29	127.31	11.35	0.55	Pdcd2	ENSMUSG00000014771
1662	chr17	16191320	16191940	621	325	22	67.75	8.97	0.37
1663	chr17	16438673	16439193	521	258	19	58.78	7.38	0.67
1664	chr17	17511320	17511849	530	267	21	53.5	7.67	0.92	Riok2	ENSMUSG00000023846
1665	chr17	17761506	17762679	1174	829	42	74.51	6.38	0.33	Lnpep	ENSMUSG00000023845
1666	chr17	17962789	17963463	675	371	28	97.64	7.18	0.35	Ncrna00085	ENSMUSG00000080316
1667	chr17	17980309	17981086	778	402	30	85.03	5.36	0.27
1668	chr17	18011578	18012077	500	167	17	52.93	6.58	0.99
1669	chr17	21082224	21082852	629	313	19	50.22	8.97	1.19	Ppp2r1a	ENSMUSG00000007564
1670	chr17	21145801	21146187	387	223	16	61.64	7.77	0.54	Zfp160	ENSMUSG00000067942
1671	chr17	21703762	21704294	533	375	26	106.83	10.17	0.41	Zfp948	ENSMUSG00000067931
1672	chr17	22451401	22451865	465	300	23	80.29	8.75	0.25
1673	chr17	23637192	23637453	262	131	19	72.89	5.65	0.31
1674	chr17	23729390	23730193	804	440	32	99.19	10.21	0.36
1675	chr17	23801296	23801942	647	350	24	65.8	8.38	0.39	Ccdc64b	ENSMUSG00000043782
1676	chr17	23810376	23813357	2982	2022	196	865.03	15.23	2.99	Hcfc1r1, Tnfrsf12a, Cldn6, Thoc6	ENSMUSG00000023904, ENSMUSG00000023905, ENSMUSG00000023906, ENSMUSG00000041319
1677	chr17	23813809	23814752	944	524	64	285.14	16.76	1.34	Hcfc1r1, Tnfrsf12a, Cldn6, Thoc6	ENSMUSG00000023904, ENSMUSG00000023905, ENSMUSG00000023906, ENSMUSG00000041319
1678	chr17	23862877	23863382	506	227	17	52.24	5.98	0.96	Pkmyt1	ENSMUSG00000023908
1679	chr17	23966157	23966825	669	163	32	61.68	5.21	0.54	Tceb2	ENSMUSG00000055839
1680	chr17	24151462	24152053	592	159	21	65.36	5.98	0.39
1681	chr17	24171917	24172418	502	255	19	61.2	8.51	0.57	Prss27	ENSMUSG00000050762
1682	chr17	24210117	24210788	672	375	33	98.93	12.99	0.35	Kctd5	ENSMUSG00000016946
1683	chr17	24299590	24300141	552	155	22	70.42	7.18	0.4	Amdhd2	ENSMUSG00000036820
1684	chr17	24300159	24300976	818	364	33	109.27	8.97	0.43	Amdhd2	ENSMUSG00000036820
1685	chr17	24305886	24306517	632	349	25	75.52	8.61	0.28	Atp6v0c	ENSMUSG00000024121
1686	chr17	24388348	24388919	572	260	19	51.63	6.68	1.04	Ccnf	ENSMUSG00000072082
1687	chr17	24551838	24552343	506	349	18	50.04	5.76	1.19	Rnps1, D330041H03Rik	ENSMUSG00000034681, ENSMUSG00000073437
1688	chr17	24591398	24592174	777	529	33	101.89	7.45	0.37	E4f1	ENSMUSG00000024137
1689	chr17	24615838	24616403	566	163	21	66.02	7.5	0.4	Mlst8	ENSMUSG00000024142
1690	chr17	24664582	24664978	397	156	17	53.91	6.76	0.89
1691	chr17	24665044	24665763	720	164	55	176.93	9.4	0.71	Rab26	ENSMUSG00000079657
1692	chr17	24666147	24668656	2510	1694	122	403.24	8.24	1.35	Rab26	ENSMUSG00000079657
1693	chr17	24854337	24856007	1671	390	68	206.68	8.22	0.89	Rnf151, Rps2	ENSMUSG00000008482, ENSMUSG00000044533
1694	chr17	24856389	24857487	1099	409	76	342.93	16.89	1.74	Rnf151, Ndufb10, Rps2	ENSMUSG00000008482, ENSMUSG00000040048, ENSMUSG00000044533
1695	chr17	24858688	24860710	2023	1117	103	262.99	8.81	1.21	Rpl3l, Rnf151, Ndufb10, Rps2	ENSMUSG00000002500, ENSMUSG00000008482, ENSMUSG00000040048, ENSMUSG00000044533
1696	chr17	24986650	24987317	668	330	25	52.58	4.99	0.97	Fahd1	ENSMUSG00000045316
1697	chr17	25320752	25321668	917	607	53	178.32	10.7	0.71	Unkl	ENSMUSG00000015127
1698	chr17	25376993	25377400	408	192	20	86.03	9.57	0.28	0610007P22Rik, Gnptg	ENSMUSG00000015126, ENSMUSG00000035521
1699	chr17	25928771	25929918	1148	575	56	126.53	6.05	0.54	Metrn, Fam173a	ENSMUSG00000002274, ENSMUSG00000057411
1700	chr17	25965767	25966791	1025	272	36	95	7.38	0.33	Jmjd8, Stub1	ENSMUSG00000025736, ENSMUSG00000039615
1701	chr17	25969774	25970612	839	378	37	132.15	11.96	0.58	Rhbdl1, Jmjd8, Stub1	ENSMUSG00000025735, ENSMUSG00000025736, ENSMUSG00000039615
1702	chr17	26056946	26057599	654	384	27	94.22	10.17	0.33	Rab40c	ENSMUSG00000025730
1703	chr17	26122643	26123421	779	427	31	63.98	6.12	0.5	Solh	ENSMUSG00000037326
1704	chr17	26260274	26260823	550	252	25	92.18	8.51	0.32	Mrpl28	ENSMUSG00000024181
1705	chr17	26389508	26390084	577	382	22	73.29	10.76	0.32	Luc7l	ENSMUSG00000024188
1706	chr17	26395402	26395887	486	123	17	54.59	5.98	0.85
1707	chr17	26645103	26645523	421	253	20	65.87	8.39	0.4	Dusp1	ENSMUSG00000024190
1708	chr17	26813094	26813877	784	387	27	62.22	8.51	0.51	Atp6v0e	ENSMUSG00000015575
1709	chr17	26851928	26852410	483	341	19	61.46	8.22	0.57	A930001N09Rik	ENSMUSG00000048249
1710	chr17	27175183	27175743	561	348	20	63.22	7.18	0.49
1711	chr17	27184518	27185005	488	166	17	54.35	5.38	0.87
1712	chr17	27193088	27193730	643	423	22	65.17	9.57	0.39	Itpr3	ENSMUSG00000042644
1713	chr17	27325639	27326197	559	163	23	82.11	7.77	0.26
1714	chr17	27683945	27684579	635	318	22	50.56	7.21	1.19
1715	chr17	27692633	27693437	805	473	34	115.33	8.22	0.47	Hmga1	ENSMUSG00000046711
1716	chr17	27701013	27702306	1294	848	62	81.54	3.69	0.26	AI413582, C130040N14Rik	ENSMUSG00000062753, ENSMUSG00000073429
1717	chr17	27958372	27958882	511	182	17	51.67	5.98	1.04	D17Wsu92e	ENSMUSG00000056692
1718	chr17	27976680	27977412	733	270	34	82.9	9.21	0.26	Snrpc	ENSMUSG00000024217
1719	chr17	28044259	28044946	688	308	24	67.27	6.81	0.37	Taf11, Anks1	ENSMUSG00000024218, ENSMUSG00000024219
1720	chr17	28072830	28073462	633	317	21	60.64	8.37	0.56
1721	chr17	28464945	28465674	730	316	35	136.25	9.57	0.62	Rpl10a	ENSMUSG00000037805
1722	chr17	28467735	28469715	1981	949	146	709.74	17.98	2.5	Rpl10a	ENSMUSG00000037805
1723	chr17	28676651	28677180	530	394	18	55.23	6.58	0.87
1724	chr17	29169432	29169999	568	215	26	54.93	7.73	0.86	Srsf3	ENSMUSG00000071172
1725	chr17	30140973	30141645	673	383	28	97.93	8.37	0.35	Zfand3	ENSMUSG00000044477
1726	chr17	32457894	32458750	857	174	40	127.99	9.22	0.56	Akap8	ENSMUSG00000024045
1727	chr17	32486991	32487882	892	348	34	93.25	6.43	0.32	Akap8l	ENSMUSG00000002625
1728	chr17	33866870	33867322	453	196	17	58.75	6.58	0.67
1729	chr17	33961055	33961808	754	410	59	191.38	9.31	0.79	Ndufa7, Rps28	ENSMUSG00000041881, ENSMUSG00000067288
1730	chr17	34076928	34077601	674	376	25	62.63	7.86	0.52	H2-Ke2, Wdr46	ENSMUSG00000024309, ENSMUSG00000024312
1731	chr17	34086963	34087712	750	276	26	65.2	6.33	0.39	Rps18, B3galt4	ENSMUSG00000008668, ENSMUSG00000067370
1732	chr17	34088061	34088963	903	463	69	317.65	17.51	1.57	Rps18, Vps52, B3galt4	ENSMUSG00000008668, ENSMUSG00000024319, ENSMUSG00000067370
1733	chr17	34091488	34092011	524	339	21	54.69	4.54	0.85	Rps18, Vps52, B3galt4	ENSMUSG00000008668, ENSMUSG00000024319, ENSMUSG00000067370
1734	chr17	34092156	34093272	1117	433	65	241.08	13.42	1.09	Rps18, Vps52, B3galt4	ENSMUSG00000008668, ENSMUSG00000024319, ENSMUSG00000067370
1735	chr17	34118744	34119266	523	360	20	64.43	6.81	0.46
1736	chr17	34164716	34165293	578	166	24	85.84	7.18	0.28	Ring1, Slc39a7, Rxrb, H2-Ke6	ENSMUSG00000024325, ENSMUSG00000024327, ENSMUSG00000039656, ENSMUSG00000073422
1737	chr17	34168265	34168818	554	213	19	58.21	8.97	0.76	Slc39a7, Rxrb, H2-Ke6	ENSMUSG00000024327, ENSMUSG00000039656, ENSMUSG00000073422
1738	chr17	34255814	34256753	940	359	73	396.62	19.73	1.32	Brd2	ENSMUSG00000024335
1739	chr17	34257339	34257932	594	256	29	117.47	8.37	0.48	Brd2	ENSMUSG00000024335
1740	chr17	34258104	34258799	696	218	34	135.1	10.76	0.61	Brd2	ENSMUSG00000024335
1741	chr17	34997148	34997746	599	160	21	60.83	6.24	0.56	Cfb	ENSMUSG00000090231
1742	chr17	35084923	35087344	2422	1605	146	491.49	12.71	1.61
1743	chr17	35088730	35089867	1138	657	72	250.08	12.48	1.12
1744	chr17	35096069	35096805	737	376	28	57.16	7.95	0.77	Hspa1b	ENSMUSG00000090877
1745	chr17	35118350	35118981	632	329	34	127	9.65	0.54	Lsm2	ENSMUSG00000007050
1746	chr17	35135622	35136171	550	394	20	64.58	6.58	0.47	Vars, D17H6S56E-5	ENSMUSG00000007029, ENSMUSG00000091747
1747	chr17	35136855	35137598	744	327	38	155.24	11.96	0.57	Vars, D17H6S56E-5	ENSMUSG00000007029, ENSMUSG00000091747
1748	chr17	35139036	35139600	565	167	20	62.74	7.77	0.52	Vars, D17H6S56E-5	ENSMUSG00000007029, ENSMUSG00000091747
1749	chr17	35186848	35187546	699	336	26	81.89	7.77	0.26	Msh5, Clic1	ENSMUSG00000007035, ENSMUSG00000007041
1750	chr17	35187986	35189073	1088	186	43	134.86	7.77	0.61	Msh5, Clic1	ENSMUSG00000007035, ENSMUSG00000007041
1751	chr17	35195764	35196670	907	636	36	76.51	5.11	0.29	Ddah2	ENSMUSG00000007039
1752	chr17	35271539	35272124	586	320	29	118.9	11.36	0.49	Apom, Bag6	ENSMUSG00000024391, ENSMUSG00000024392
1753	chr17	35372503	35373224	722	361	22	52.59	9	0.97	Atp6v1g2, Nfkbil1	ENSMUSG00000024403, ENSMUSG00000042419
1754	chr17	35377958	35378580	623	337	20	50.81	6.58	1.15	Ddx39b	ENSMUSG00000019432
1755	chr17	35575653	35576210	558	390	19	51.63	5.43	1.04	H2-Q7	ENSMUSG00000060550
1756	chr17	35803972	35804615	644	428	24	76.81	8.37	0.23	Vars2	ENSMUSG00000038838
1757	chr17	35958328	35959208	881	329	70	387.31	26.91	1.28	Ier3, Flot1	ENSMUSG00000003541, ENSMUSG00000059714
1758	chr17	35959656	35960126	471	293	19	60.14	7.33	0.62	Ier3, Flot1	ENSMUSG00000003541, ENSMUSG00000059714
1759	chr17	35969355	35971494	2140	1054	166	574.69	9.84	1.92	Tubb5	ENSMUSG00000001525
1760	chr17	35974244	35974675	432	265	20	68	5.92	0.37	Tubb5, Mdc1	ENSMUSG00000001525, ENSMUSG00000061607
1761	chr17	35974698	35975242	545	346	25	84.6	6.71	0.27	Tubb5, Mdc1	ENSMUSG00000001525, ENSMUSG00000061607
1762	chr17	36002224	36002952	729	370	34	107.35	8.44	0.41	Ppp1r18, Nrm	ENSMUSG00000034595, ENSMUSG00000059791
1763	chr17	36002983	36003627	645	337	28	72.89	7.47	0.31	Ppp1r18, Nrm	ENSMUSG00000034595, ENSMUSG00000059791
1764	chr17	36053712	36057743	4032	2255	273	901.66	10.9	3.17	Mrps18b, Ppp1r10	ENSMUSG00000024436, ENSMUSG00000039220
1765	chr17	36057976	36058881	906	412	45	123.77	9.36	0.52	Mrps18b, Ppp1r10	ENSMUSG00000024436, ENSMUSG00000039220
1766	chr17	37084395	37084958	564	270	22	65.06	7.33	0.39	Ppp1r11, Rnf39	ENSMUSG00000036398, ENSMUSG00000036492
1767	chr17	37088348	37089035	688	344	31	108.82	10.17	0.42	Ppp1r11	ENSMUSG00000036398
1768	chr17	37095229	37095788	560	155	26	89.89	7.86	0.3	Znrd1as, Znrd1	ENSMUSG00000036214, ENSMUSG00000036315
1769	chr17	39979792	39985878	6087	3944	8031	3100	3.2	4.76
1770	chr17	41017072	41017886	815	360	33	84.72	9.05	0.27	9130008F23Rik	ENSMUSG00000054951
1771	chr17	42100038	42100578	541	344	27	80.31	10.21	0.25
1772	chr17	42118552	42119063	512	209	17	51.56	5.98	1.03
1773	chr17	42380759	42381202	444	179	18	66.35	6.58	0.4
1774	chr17	43366428	43367036	609	343	19	52.22	8.37	0.95
1775	chr17	44846601	44847390	790	454	31	79.39	9.24	0.24
1776	chr17	45643407	45643957	551	390	20	64.46	7.77	0.46	Aars2	ENSMUSG00000023938
1777	chr17	45703118	45704730	1613	948	87	350.6	12.56	1.82	Slc35b2	ENSMUSG00000037089
1778	chr17	45709912	45710568	657	242	42	204.83	15.55	0.86	Hsp90ab1	ENSMUSG00000023944
1779	chr17	46290181	46290626	446	222	28	140.33	13.16	0.49	Mad2l1bp	ENSMUSG00000034509
1780	chr17	46464849	46465613	765	378	42	180.95	16.15	0.73	Abcc10	ENSMUSG00000032842
1781	chr17	46633494	46634000	507	303	18	57.96	7.18	0.79	BC048355	ENSMUSG00000040658
1782	chr17	46811032	46811726	695	265	33	128.2	11.96	0.56	Rrp36	ENSMUSG00000023971
1783	chr17	46817884	46818453	570	187	18	50.84	7.18	1.16	Mea1, Klhdc3	ENSMUSG00000002768, ENSMUSG00000063576
1784	chr17	46841893	46842661	769	304	33	53.73	6.22	0.88	Ppp2r5d	ENSMUSG00000059409
1785	chr17	46848033	46848569	537	387	29	127.17	12.43	0.55	Pex6	ENSMUSG00000002763
1786	chr17	46909085	46909859	775	320	30	75.95	9.24	0.28	2310039H08Rik	ENSMUSG00000062619
1787	chr17	46909932	46910679	748	546	36	135.58	9.23	0.61	2310039H08Rik	ENSMUSG00000062619
1788	chr17	46919227	46919993	767	311	48	168.43	12.34	0.64	Rpl7l1	ENSMUSG00000063888
1789	chr17	46990086	46990675	590	326	21	65.52	5.97	0.39
1790	chr17	47013252	47014361	1110	162	40	79.86	4.54	0.25
1791	chr17	47736326	47736793	468	304	18	59.67	6.81	0.65
1792	chr17	47747802	47748567	766	347	31	63.82	7.61	0.49	Gm20517, Bysl, Med20	ENSMUSG00000023984, ENSMUSG00000023988, ENSMUSG00000092558
1793	chr17	47765497	47766141	645	345	23	55.24	6.32	0.87	Usp49	ENSMUSG00000090115
1794	chr17	48061821	48062375	555	424	30	132.22	13.16	0.58	Foxp4	ENSMUSG00000023991
1795	chr17	48549170	48550282	1113	373	41	59.22	5.67	0.64	Nfya, AI314976	ENSMUSG00000023994, ENSMUSG00000040771
1796	chr17	49759942	49760364	423	149	15	50.39	6.58	1.2
1797	chr17	53141140	53141616	477	281	18	53.57	5.24	0.93
1798	chr17	53707394	53707946	553	402	18	52.65	5.98	0.97	Kat2b	ENSMUSG00000000708
1799	chr17	53828239	53829278	1040	664	41	121.71	7.94	0.51	Sgol1	ENSMUSG00000023940
1800	chr17	56017929	56018680	752	469	28	82.28	8.51	0.26	Zfp119a	ENSMUSG00000057835
1801	chr17	56084613	56085163	551	142	23	83.29	8.97	0.27	Zfp119b	ENSMUSG00000062101
1802	chr17	56147643	56148863	1221	231	49	110.54	7.72	0.43	Mpnd, Stap2	ENSMUSG00000003199, ENSMUSG00000038781
1803	chr17	56211809	56212263	455	165	16	52.42	6.58	0.96	Ubxn6	ENSMUSG00000019578
1804	chr17	56405033	56405730	698	378	28	81.77	6.29	0.26
1805	chr17	56429649	56430727	1079	246	41	106.09	5.76	0.4	Plin3	ENSMUSG00000024197
1806	chr17	56703688	56704177	490	327	18	60.08	7.77	0.62
1807	chr17	56745798	56746375	578	347	26	68.96	4.68	0.38	2410015M20Rik	ENSMUSG00000049760
1808	chr17	56748699	56749534	836	369	33	92.16	8.38	0.32	2410015M20Rik, Rpl36	ENSMUSG00000049760, ENSMUSG00000057863
1809	chr17	56752563	56753150	588	197	30	111.43	9.95	0.44	2410015M20Rik, Rpl36	ENSMUSG00000049760, ENSMUSG00000057863
1810	chr17	56753564	56754273	710	379	27	68.14	5.35	0.38	2410015M20Rik, Rpl36	ENSMUSG00000049760, ENSMUSG00000057863
1811	chr17	56764950	56765454	505	202	18	51.55	5.36	1.03	Tmem146, Lonp1	ENSMUSG00000040828, ENSMUSG00000041168
1812	chr17	57135673	57137050	1378	999	44	140.16	7.18	0.49	Alkbh7, Pspn	ENSMUSG00000002661, ENSMUSG00000002664
1813	chr17	57150311	57151242	932	463	49	100.76	7.78	0.37	Gtf2f1	ENSMUSG00000002658
1814	chr17	57159016	57159536	521	343	17	50.56	6.58	1.19
1815	chr17	61728654	61729210	557	316	18	52.22	5.98	0.96
1816	chr17	63231436	63232135	700	361	25	75.83	8.97	0.28	Efna5	ENSMUSG00000048915
1817	chr17	64010858	64011375	518	364	17	50.89	6.58	1.16
1818	chr17	64027326	64028248	923	434	49	172.53	14.12	0.67
1819	chr17	64148201	64148964	764	374	30	50.05	5.73	1.19
1820	chr17	65284139	65284586	448	280	16	53.29	7.77	0.95
1821	chr17	65963190	65964019	830	383	35	95.99	10.21	0.34	Vapa	ENSMUSG00000024091
1822	chr17	66131524	66132100	577	396	21	61.15	7.69	0.57	Ppp4r1	ENSMUSG00000061950
1823	chr17	66310577	66310996	420	154	15	50.7	5.97	1.15
1824	chr17	69867648	69868162	515	212	21	75.53	9.57	0.28
1825	chr17	71077787	71078817	1031	256	36	79.44	5.96	0.24
1826	chr17	71087121	71087795	675	357	26	72.75	6.24	0.31
1827	chr17	71088780	71089253	474	262	19	59.23	6.24	0.64
1828	chr17	71095885	71096605	721	446	35	89.97	9.61	0.3
1829	chr17	71096673	71097186	514	143	22	58.75	5.69	0.67
1830	chr17	71185675	71186268	594	184	22	51.24	4.99	1.12
1831	chr17	71198334	71199386	1053	432	58	244.06	13.16	1.11	Tgif1	ENSMUSG00000047407
1832	chr17	71312936	71313527	592	160	165	334.79	10.34	1.69
1833	chr17	71351935	71352447	513	157	20	65.19	7.32	0.39	Myl12a	ENSMUSG00000024048
1834	chr17	71600077	71600658	582	420	20	57.21	6.24	0.77
1835	chr17	72508141	72508816	676	388	27	91.11	8.97	0.31
1836	chr17	73267292	73267915	624	377	30	119.31	13.16	0.49	Lbh	ENSMUSG00000024063
1837	chr17	73308958	73309576	619	319	23	58.23	5.35	0.76
1838	chr17	74268113	74268565	453	161	16	52.67	7.77	0.98
1839	chr17	74298178	74298862	685	394	27	55.04	5.61	0.87	Xdh	ENSMUSG00000024066
1840	chr17	74794412	74795250	839	303	42	126.52	7.26	0.54	Slc30a6	ENSMUSG00000024069
1841	chr17	74922398	74923128	731	364	24	63.19	9.15	0.49	Birc6	ENSMUSG00000024073
1842	chr17	74926887	74927604	718	380	29	92.68	8.51	0.32	Birc6	ENSMUSG00000024073
1843	chr17	75116467	75117363	897	455	37	54.05	4.54	0.89	Ttc27	ENSMUSG00000024078
1844	chr17	76282101	76282677	577	375	25	57.54	5.89	0.78
1845	chr17	78745091	78745558	468	166	20	75.96	7.18	0.28
1846	chr17	78801061	78801732	672	333	22	57.59	7.32	0.78
1847	chr17	79136087	79136709	623	232	23	69.35	8.51	0.39	Strn	ENSMUSG00000024077
1848	chr17	79281606	79282132	527	194	21	73.82	8.97	0.32	Eif2ak2	ENSMUSG00000024079
1849	chr17	79335960	79336770	811	462	31	84.94	8.97	0.27	Cebpz, 2410091C18Rik	ENSMUSG00000024081, ENSMUSG00000024082
1850	chr17	79820723	79821450	728	432	30	81.99	6.81	0.26
1851	chr17	80145312	80146004	693	351	32	78.35	8.01	0.24
1852	chr17	80235101	80235861	761	406	32	85.72	8.51	0.28
1853	chr17	80606447	80606917	471	197	50	332.46	26.54	1.67	Srsf7, Ttc39d	ENSMUSG00000024097, ENSMUSG00000046196
1854	chr17	80623479	80624367	889	430	43	92.19	7.17	0.32	Gemin6	ENSMUSG00000055760
1855	chr17	81087730	81088284	555	358	18	52.43	5.98	0.96
1856	chr17	83748437	83750465	2029	1615	234	89.17	5.54	0.3	Eml4	ENSMUSG00000032624
1857	chr17	84580528	84585236	4709	2443	1088	899.03	5.89	3.12	Zfp36l2	ENSMUSG00000045817
1858	chr17	85245167	85253783	8617	4467	401	56.68	2.91	0.75
1859	chr17	85352688	85357576	4889	4745	314	108.96	5.8	0.43	Ppm1b	ENSMUSG00000061130
1860	chr17	85426677	85430779	4103	1524	231	65.62	3.88	0.39	Slc3a1	ENSMUSG00000024131
1861	chr17	85532540	85538335	5796	1022	277	51.37	3.4	1.13
1862	chr17	85996244	85996757	514	347	17	51.34	7.77	1.13
1863	chr17	87573832	87574945	1114	275	51	167.8	9.88	0.64
1864	chr17	87681468	87681855	388	144	15	54.99	7.77	0.86	Ttc7	ENSMUSG00000036918
1865	chr17	87845984	87847023	1040	167	47	167.66	15.55	0.64	Calm2	ENSMUSG00000036438
1866	chr17	88012581	88013128	548	164	24	90.39	7.77	0.31
1867	chr17	89028106	89028589	484	258	25	108.59	11.36	0.42
1868	chr17	89060468	89060937	470	159	16	50.63	7.18	1.14
1869	chr17	95233869	95234705	837	373	36	54.61	6.02	0.85
1870	chr18	3337561	3338069	509	344	21	76.41	8.97	0.28	Crem	ENSMUSG00000063889
1871	chr18	5096681	5097214	534	366	19	60.59	7.77	0.56
1872	chr18	5334495	5334874	380	152	16	62.71	8.37	0.52	Zfp438	ENSMUSG00000050945
1873	chr18	5414128	5414673	546	367	21	61.71	6.81	0.54
1874	chr18	6515859	6516728	870	438	35	111.41	9.31	0.44	Epc1	ENSMUSG00000024240
1875	chr18	6957895	6958484	590	316	22	62.33	7.39	0.51
1876	chr18	7004385	7005188	804	423	82	530.58	43.06	1.77	Mkx	ENSMUSG00000061013
1877	chr18	9211703	9212423	721	431	35	121.36	9.95	0.51	Fzd8	ENSMUSG00000036904
1878	chr18	10012756	10013265	510	356	18	55.58	8.1	0.89
1879	chr18	11466169	11466644	476	131	17	53.22	5.15	0.94
1880	chr18	11566440	11566911	472	255	18	62.44	8.37	0.52
1881	chr18	13113997	13114693	697	358	26	82.15	10.76	0.26
1882	chr18	14127998	14128359	362	194	15	58.76	7.18	0.67	Zfp521	ENSMUSG00000024420
1883	chr18	14261714	14261969	256	128	23	58.58	4.01	0.66
1884	chr18	17888888	17889359	472	202	19	68.79	9.57	0.38
1885	chr18	23435892	23436336	445	206	16	53.66	7.18	0.91
1886	chr18	23961844	23962440	597	252	19	53.46	5.98	0.92
1887	chr18	24112639	24113103	465	297	22	50.56	4.57	1.19	Zfp397	ENSMUSG00000024276
1888	chr18	24752838	24753243	406	239	17	65.42	8.37	0.39
1889	chr18	24762067	24762781	715	479	30	94.29	7.57	0.33	Slc39a6, Elp2	ENSMUSG00000024270, ENSMUSG00000024271
1890	chr18	30788490	30788976	487	160	17	51.42	7.38	1.1
1891	chr18	31948329	31949076	748	562	32	106.43	7.77	0.4	Polr2d	ENSMUSG00000024258
1892	chr18	32070741	32071472	732	302	31	108.77	8.97	0.42	Sft2d3	ENSMUSG00000044982
1893	chr18	32399469	32400217	749	422	45	173.66	14.1	0.68	Ercc3	ENSMUSG00000024382
1894	chr18	32502341	32503013	673	256	25	79.16	7.18	0.24
1895	chr18	32996638	32997201	564	152	25	94.62	11.96	0.33	Wdr36	ENSMUSG00000038299
1896	chr18	33826539	33827389	851	386	37	113.48	9.95	0.46
1897	chr18	33954111	33954810	700	417	28	89.04	10.78	0.3
1898	chr18	33956701	33958226	1526	347	64	205.99	7.77	0.88
1899	chr18	34380295	34380789	495	349	17	53.44	5.38	0.92	Apc	ENSMUSG00000005871
1900	chr18	34490091	34490987	897	609	42	156.77	11.96	0.58	Srp19	ENSMUSG00000014504
1901	chr18	34539796	34540367	572	171	24	75.67	9.95	0.28
1902	chr18	34783697	34784333	637	239	24	61.01	7.8	0.57	Brd8, Kif20a	ENSMUSG00000003778, ENSMUSG00000003779
1903	chr18	34811138	34811713	576	165	24	81.71	8.51	0.26	Cdc23	ENSMUSG00000024370
1904	chr18	34918780	34919578	799	366	31	78.27	8.27	0.24	Fam53c	ENSMUSG00000034300
1905	chr18	35024787	35025676	890	541	31	82.55	7.18	0.26	Egr1, Gm17507	ENSMUSG00000038418, ENSMUSG00000091428
1906	chr18	35091555	35092149	595	346	20	52.58	8.65	0.97	Etf1	ENSMUSG00000024360
1907	chr18	35114490	35115435	946	590	39	102.52	5.84	0.38	Hspa9	ENSMUSG00000024359
1908	chr18	35721191	35722105	915	759	35	108.65	10.17	0.42	Matr3	ENSMUSG00000037236
1909	chr18	36829504	36830079	576	412	23	69.22	7.33	0.38	Sra1	ENSMUSG00000006050
1910	chr18	36903980	36904805	826	177	38	83.45	5.67	0.27	Ndufa2, Ik	ENSMUSG00000014294, ENSMUSG00000024474
1911	chr18	36942471	36943139	669	295	52	239.05	14.1	1.08	Hars, Hars2	ENSMUSG00000001380, ENSMUSG00000019143
1912	chr18	38009357	38010037	681	344	23	53.43	7.01	0.95
1913	chr18	38409605	38410101	497	161	17	53.28	5.38	0.94	0610009O20Rik	ENSMUSG00000024442
1914	chr18	38760662	38761372	711	270	30	105.35	9.57	0.4	Spry4, 9630014M24Rik	ENSMUSG00000024427, ENSMUSG00000073576
1915	chr18	39646449	39646931	483	326	18	60.99	7.77	0.57	Nr3c1	ENSMUSG00000024431
1916	chr18	40295877	40296399	523	353	20	68.07	7.77	0.37
1917	chr18	42926240	42927039	800	434	34	102.85	12.05	0.38
1918	chr18	43623476	43623853	378	227	15	56.4	7.18	0.78
1919	chr18	44539743	44540131	389	164	17	68.07	7.77	0.38	Dcp2	ENSMUSG00000024472
1920	chr18	46014578	46015000	423	255	16	56.52	7.18	0.75
1921	chr18	46440334	46440955	622	253	23	73.57	9.57	0.32	Pggt1b	ENSMUSG00000024477
1922	chr18	46685914	46686422	509	207	17	51.9	5.38	1	Fem1c	ENSMUSG00000033319
1923	chr18	46772675	46773333	659	334	21	57.85	7.77	0.78
1924	chr18	46900948	46901492	545	378	26	102.15	10.48	0.37	Ap3s1, Atg12	ENSMUSG00000024480, ENSMUSG00000032905
1925	chr18	49915286	49915897	612	180	28	100.12	8.33	0.36	Dtwd2	ENSMUSG00000024505
1926	chr18	52718323	52718956	634	254	23	64.17	7.01	0.46
1927	chr18	52796156	52796508	353	158	15	56.37	7.81	0.78
1928	chr18	55144218	55144719	502	193	23	83.93	9.33	0.27
1929	chr18	55656052	55656492	441	153	16	51.25	5.11	1.13
1930	chr18	56866731	56867353	623	230	23	73.44	9.57	0.32	Lmnb1	ENSMUSG00000024590
1931	chr18	58079572	58080029	458	294	18	51.56	6.32	1.03
1932	chr18	60685297	60686307	1011	391	48	179.23	13.75	0.72	Dctn4	ENSMUSG00000024603
1933	chr18	60765611	60766442	832	441	34	69.78	7.61	0.39
1934	chr18	60933845	60934694	850	438	40	150.78	14.95	0.54	Rps14	ENSMUSG00000024608
1935	chr18	61152389	61153064	676	276	21	56.11	7.18	0.84
1936	chr18	61804050	61805618	1569	847	64	130.85	6.38	0.57
1937	chr18	61806411	61806885	475	309	17	51.9	6.14	1
1938	chr18	61824706	61825504	799	384	32	105.6	10.17	0.4
1939	chr18	61885825	61886336	512	245	19	63.35	7.18	0.49	Grpel2	ENSMUSG00000024580
1940	chr18	62708321	62709004	684	309	22	50.56	6.73	1.19	Fbxo38, Spink10	ENSMUSG00000042211, ENSMUSG00000044176
1941	chr18	62900648	62901160	513	152	18	54.01	5.11	0.89	Spink13	ENSMUSG00000073551
1942	chr18	63077194	63078026	833	444	33	107.21	11.96	0.41	Apcdd1	ENSMUSG00000071847
1943	chr18	63137199	63137677	479	165	18	55.58	6.52	0.89	Napg	ENSMUSG00000024581
1944	chr18	63852032	63852656	625	180	23	64.17	6.38	0.46	Txnl1	ENSMUSG00000024583
1945	chr18	64675966	64676561	596	190	26	90	10.6	0.3	Nars	ENSMUSG00000024587
1946	chr18	64999004	64999616	613	406	30	120.93	11.33	0.51
1947	chr18	67801166	67801746	581	207	24	85.4	10.76	0.28	Psmg2, Cep76	ENSMUSG00000024537, ENSMUSG00000073542
1948	chr18	68144110	68144687	578	251	26	87.03	6.81	0.28
1949	chr18	68851625	68852145	521	186	173	342.51	9.08	1.73
1950	chr18	73786520	73787124	605	356	24	81.99	10.76	0.26
1951	chr18	75159652	75160324	673	356	28	72.89	5.96	0.31	Rpl17	ENSMUSG00000062328
1952	chr18	75164255	75165912	1658	1251	80	275.98	9.03	1.29	BC031181, Rpl17	ENSMUSG00000036299, ENSMUSG00000062328
1953	chr18	75526335	75526857	523	355	20	68.07	8.37	0.37	Smad7	ENSMUSG00000025880
1954	chr18	75532040	75532833	794	351	25	55.12	7.33	0.87	Smad7	ENSMUSG00000025880
1955	chr18	75535177	75535936	760	317	36	96.32	7.23	0.34
1956	chr18	78490795	78491475	681	406	29	103.27	8.97	0.38
1957	chr18	80666560	80667675	1116	351	47	134	8.32	0.6	Ctdp1	ENSMUSG00000033323
1958	chr18	80751571	80752134	564	244	28	115.66	12.56	0.47
1959	chr18	84064646	84065150	505	165	18	58.2	8.97	0.76
1960	chr18	84252709	84253203	495	333	17	53.51	7.18	0.93	Tshz1, Zadh2	ENSMUSG00000046982, ENSMUSG00000049090
1961	chr18	84255747	84256355	609	332	19	52.22	8.37	0.95	Tshz1, Zadh2	ENSMUSG00000046982, ENSMUSG00000049090
1962	chr18	84758818	84759608	791	336	28	82.46	8.37	0.26	Zfp407	ENSMUSG00000048410
1963	chr18	84867577	84868118	542	163	19	59.63	7.77	0.65
1964	chr18	85120658	85121564	907	609	35	78.59	5.9	0.24	1700034H14Rik	ENSMUSG00000024645
1965	chr18	85141998	85142404	407	240	17	65.27	7.77	0.39
1966	chr18	85204133	85204395	263	131	15	57.4	5.37	0.77
1967	chr18	88755633	88755946	314	157	15	70.02	8.97	0.39
1968	chr18	90679349	90679843	495	363	17	53.51	7.18	0.93	Tmx3	ENSMUSG00000024614
1969	chr19	3282657	3283464	808	338	43	175.69	13.38	0.7	Mrpl21, Ighmbp2	ENSMUSG00000024829, ENSMUSG00000024831
1970	chr19	3348613	3349042	430	174	18	68.35	7.76	0.38
1971	chr19	3907248	3907704	457	273	20	77.68	8.37	0.23	Tcirg1	ENSMUSG00000001750
1972	chr19	4083311	4083781	471	275	16	50.51	5.98	1.18	Cabp2	ENSMUSG00000024857
1973	chr19	4121137	4121683	547	324	22	56.95	5.9	0.76	Aip	ENSMUSG00000024847
1974	chr19	4135868	4136331	464	149	16	51.34	7.18	1.13	Cabp4, Gpr152	ENSMUSG00000024842, ENSMUSG00000044724
1975	chr19	4153562	4154261	700	284	24	70.06	9.57	0.39	Coro1b, Ptprcap	ENSMUSG00000024835, ENSMUSG00000045826
1976	chr19	4163126	4163806	681	252	28	96.77	7.77	0.34	Rps6kb2	ENSMUSG00000024830
1977	chr19	4201308	4202167	860	553	41	136.99	9.43	0.47	Rad9	ENSMUSG00000024824
1978	chr19	4213160	4213895	736	460	25	71.65	8.37	0.31	Clcf1	ENSMUSG00000040663
1979	chr19	4810974	4811879	906	572	36	103.75	9.19	0.39	Rbm14	ENSMUSG00000006456
1980	chr19	5015912	5016673	762	362	29	61.8	6.05	0.54
1981	chr19	5037922	5038767	846	534	32	95.53	6.92	0.34	B3gnt1, Brms1	ENSMUSG00000047379, ENSMUSG00000080268
1982	chr19	5050440	5051310	871	430	43	148.11	13.09	0.53	Rin1	ENSMUSG00000024883
1983	chr19	5056101	5057067	967	784	39	91.35	6.35	0.31
1984	chr19	5057119	5059919	2801	1402	144	301.31	6.81	1.44
1985	chr19	5345251	5346095	845	366	35	111.87	7.94	0.44	Cst6	ENSMUSG00000024846
1986	chr19	5366471	5367177	707	312	36	131.4	10.03	0.57	Eif1ad, Banf1	ENSMUSG00000024841, ENSMUSG00000024844
1987	chr19	5372620	5373137	518	322	17	50.89	5.38	1.16
1988	chr19	5388591	5389327	737	308	32	108.03	9.57	0.42	Sart1	ENSMUSG00000039148
1989	chr19	5444828	5445333	506	339	18	55.58	6.32	0.89	Fosl1	ENSMUSG00000024912
1990	chr19	5455551	5456540	990	325	40	122.39	7.38	0.52	Fibp, Ccdc85b	ENSMUSG00000024911, ENSMUSG00000042878
1991	chr19	5460263	5461056	794	346	31	100.05	8.97	0.36	Fibp, Ccdc85b	ENSMUSG00000024911, ENSMUSG00000042878
1992	chr19	5469520	5469975	456	144	19	64.85	6.54	0.38	Efemp2, Ctsw	ENSMUSG00000024909, ENSMUSG00000024910
1993	chr19	5473674	5474229	556	393	23	55.48	5.05	0.88	Efemp2	ENSMUSG00000024909
1994	chr19	5481547	5482053	507	343	19	55.4	5.76	0.88
1995	chr19	5487447	5488681	1235	733	68	272.16	10.87	1.25	Mus81, Cfl1	ENSMUSG00000024906, ENSMUSG00000056201
1996	chr19	5490256	5490796	541	303	20	64.44	8.22	0.46	Mus81, Cfl1	ENSMUSG00000024906, ENSMUSG00000056201
1997	chr19	5491154	5492016	863	450	33	67.53	6.38	0.37	Mus81, Cfl1	ENSMUSG00000024906, ENSMUSG00000056201
1998	chr19	5609905	5610775	871	250	36	118.55	8.8	0.49	Kat5	ENSMUSG00000024926
[truncated: 2,055 more rows]

## Sheet: Table S3
Table S3. Full GO-term biological function annotation of Nrdc-binding genes.
Category	Term	Count	%	PValue	Genes	Fold Enrichment	FDR
GOTERM_BP_FAT	GO:0006412~translation	137	5.49539	7.82128e-44	ENSMUSG00000032399, ENSMUSG00000025967, ENSMUSG00000026254, ENSMUSG00000024360, ENSMUSG00000029614, ENSMUSG00000025794, ENSMUSG00000000740, ENSMUSG00000071415, ENSMUSG00000055762, ENSMUSG00000062997, ENSMUSG00000060636, ENSMUSG00000024829, ENSMUSG00000029028, ENSMUSG00000048758, ENSMUSG00000072255, ENSMUSG00000019143, ENSMUSG00000034892, ENSMUSG00000058546, ENSMUSG00000063316, ENSMUSG00000037805,…	3.53458	1.42416e-40
GOTERM_BP_FAT	GO:0006396~RNA processing	141	5.65584	3.73047e-29	ENSMUSG00000060121, ENSMUSG00000032580, ENSMUSG00000053286, ENSMUSG00000055760, ENSMUSG00000026127, ENSMUSG00000041777, ENSMUSG00000034931, ENSMUSG00000035370, ENSMUSG00000028902, ENSMUSG00000002455, ENSMUSG00000056310, ENSMUSG00000004393, ENSMUSG00000060739, ENSMUSG00000037805, ENSMUSG00000031590, ENSMUSG00000002524, ENSMUSG00000022300, ENSMUSG00000024608, ENSMUSG00000019432, ENSMUSG00000028639,…	2.6555	6.79271e-26
GOTERM_BP_FAT	GO:0008380~RNA splicing	74	2.96831	3.71282e-19	ENSMUSG00000060121, ENSMUSG00000030216, ENSMUSG00000040383, ENSMUSG00000032580, ENSMUSG00000028882, ENSMUSG00000022023, ENSMUSG00000028676, ENSMUSG00000055760, ENSMUSG00000041777, ENSMUSG00000060098, ENSMUSG00000034931, ENSMUSG00000059005, ENSMUSG00000002455, ENSMUSG00000028902, ENSMUSG00000060475, ENSMUSG00000033732, ENSMUSG00000021039, ENSMUSG00000020180, ENSMUSG00000006498, ENSMUSG00000002524,…	3.03001	6.76057e-16
GOTERM_BP_FAT	GO:0006397~mRNA processing	86	3.44966	1.63874e-18	ENSMUSG00000060121, ENSMUSG00000040383, ENSMUSG00000030216, ENSMUSG00000032580, ENSMUSG00000028882, ENSMUSG00000022023, ENSMUSG00000028676, ENSMUSG00000055760, ENSMUSG00000041777, ENSMUSG00000060098, ENSMUSG00000034931, ENSMUSG00000005682, ENSMUSG00000059005, ENSMUSG00000002455, ENSMUSG00000028902, ENSMUSG00000060475, ENSMUSG00000033732, ENSMUSG00000034724, ENSMUSG00000021039, ENSMUSG00000032498,…	2.7015	2.98394e-15
GOTERM_BP_FAT	GO:0016071~mRNA metabolic process	94	3.77056	1.95439e-18	ENSMUSG00000021127, ENSMUSG00000060121, ENSMUSG00000045817, ENSMUSG00000040383, ENSMUSG00000030216, ENSMUSG00000032580, ENSMUSG00000028882, ENSMUSG00000022023, ENSMUSG00000022160, ENSMUSG00000028676, ENSMUSG00000055760, ENSMUSG00000041777, ENSMUSG00000021962, ENSMUSG00000060098, ENSMUSG00000034931, ENSMUSG00000005682, ENSMUSG00000059005, ENSMUSG00000002455, ENSMUSG00000028902, ENSMUSG00000060475,…	2.56171	3.55869e-15
GOTERM_BP_FAT	GO:0022613~ribonucleoprotein complex biogenesis	58	2.32651	2.01837e-18	ENSMUSG00000062647, ENSMUSG00000060152, ENSMUSG00000060121, ENSMUSG00000030216, ENSMUSG00000032580, ENSMUSG00000028676, ENSMUSG00000055760, ENSMUSG00000026127, ENSMUSG00000004268, ENSMUSG00000032215, ENSMUSG00000060098, ENSMUSG00000038335, ENSMUSG00000057113, ENSMUSG00000060739, ENSMUSG00000004393, ENSMUSG00000038279, ENSMUSG00000031590, ENSMUSG00000022300, ENSMUSG00000024608, ENSMUSG00000036693,…	3.4843	3.6752e-15
GOTERM_BP_FAT	GO:0034621~cellular macromolecular complex subunit organization	79	3.16887	1.39908e-16	ENSMUSG00000069271, ENSMUSG00000060121, ENSMUSG00000069270, ENSMUSG00000069273, ENSMUSG00000024360, ENSMUSG00000069272, ENSMUSG00000032580, ENSMUSG00000019773, ENSMUSG00000069274, ENSMUSG00000074210, ENSMUSG00000055760, ENSMUSG00000060262, ENSMUSG00000018102, ENSMUSG00000060639, ENSMUSG00000052565, ENSMUSG00000001525, ENSMUSG00000047635, ENSMUSG00000069268, ENSMUSG00000069267, ENSMUSG00000069266,…	2.65381	1.9984e-13
GOTERM_BP_FAT	GO:0034622~cellular macromolecular complex assembly	73	2.9282	2.90027e-16	ENSMUSG00000069271, ENSMUSG00000060121, ENSMUSG00000069270, ENSMUSG00000069273, ENSMUSG00000032580, ENSMUSG00000069272, ENSMUSG00000019773, ENSMUSG00000069274, ENSMUSG00000074210, ENSMUSG00000055760, ENSMUSG00000060262, ENSMUSG00000018102, ENSMUSG00000060639, ENSMUSG00000052565, ENSMUSG00000001525, ENSMUSG00000069268, ENSMUSG00000069267, ENSMUSG00000069266, ENSMUSG00000069265, ENSMUSG00000024608,…	2.76867	6.10623e-13
GOTERM_BP_FAT	GO:0043933~macromolecular complex subunit organization	102	4.09146	5.56709e-16	ENSMUSG00000002658, ENSMUSG00000069271, ENSMUSG00000060121, ENSMUSG00000069270, ENSMUSG00000069273, ENSMUSG00000024360, ENSMUSG00000069272, ENSMUSG00000032580, ENSMUSG00000019773, ENSMUSG00000069274, ENSMUSG00000074210, ENSMUSG00000055760, ENSMUSG00000060262, ENSMUSG00000018102, ENSMUSG00000060639, ENSMUSG00000052565, ENSMUSG00000001525, ENSMUSG00000071359, ENSMUSG00000069268, ENSMUSG00000047635,…	2.2874	1.0103e-12
GOTERM_BP_FAT	GO:0065003~macromolecular complex assembly	95	3.81067	2.65189e-15	ENSMUSG00000002658, ENSMUSG00000069271, ENSMUSG00000060121, ENSMUSG00000069270, ENSMUSG00000069273, ENSMUSG00000069272, ENSMUSG00000032580, ENSMUSG00000019773, ENSMUSG00000069274, ENSMUSG00000074210, ENSMUSG00000055760, ENSMUSG00000060262, ENSMUSG00000018102, ENSMUSG00000060639, ENSMUSG00000052565, ENSMUSG00000001525, ENSMUSG00000071359, ENSMUSG00000069268, ENSMUSG00000069267, ENSMUSG00000069266,…	2.31321	4.85167e-12
GOTERM_BP_FAT	GO:0042254~ribosome biogenesis	46	1.84517	4.30439e-14	ENSMUSG00000062647, ENSMUSG00000060152, ENSMUSG00000030216, ENSMUSG00000017264, ENSMUSG00000021149, ENSMUSG00000030521, ENSMUSG00000028729, ENSMUSG00000026127, ENSMUSG00000004268, ENSMUSG00000022247, ENSMUSG00000030138, ENSMUSG00000063480, ENSMUSG00000032215, ENSMUSG00000067274, ENSMUSG00000038335, ENSMUSG00000027133, ENSMUSG00000063785, ENSMUSG00000036160, ENSMUSG00000057113, ENSMUSG00000060739,…	3.38025	7.84373e-11
GOTERM_BP_FAT	GO:0034660~ncRNA metabolic process	65	2.6073	1.29957e-13	ENSMUSG00000060152, ENSMUSG00000007610, ENSMUSG00000030216, ENSMUSG00000053286, ENSMUSG00000028292, ENSMUSG00000027487, ENSMUSG00000026127, ENSMUSG00000004268, ENSMUSG00000071652, ENSMUSG00000029547, ENSMUSG00000028016, ENSMUSG00000068739, ENSMUSG00000023938, ENSMUSG00000035370, ENSMUSG00000056310, ENSMUSG00000060739, ENSMUSG00000004393, ENSMUSG00000038279, ENSMUSG00000019143, ENSMUSG00000025155,…	2.64832	2.36722e-10
GOTERM_BP_FAT	GO:0051276~chromosome organization	101	4.05134	1.0351e-12	ENSMUSG00000069271, ENSMUSG00000069270, ENSMUSG00000069273, ENSMUSG00000069272, ENSMUSG00000069274, ENSMUSG00000038384, ENSMUSG00000018501, ENSMUSG00000060262, ENSMUSG00000018102, ENSMUSG00000060639, ENSMUSG00000029687, ENSMUSG00000052565, ENSMUSG00000007646, ENSMUSG00000026648, ENSMUSG00000069268, ENSMUSG00000027641, ENSMUSG00000069267, ENSMUSG00000069266, ENSMUSG00000036893, ENSMUSG00000069265,…	2.05754	1.88471e-09
GOTERM_BP_FAT	GO:0006325~chromatin organization	83	3.32932	7.61417e-12	ENSMUSG00000069271, ENSMUSG00000069270, ENSMUSG00000069273, ENSMUSG00000069272, ENSMUSG00000069274, ENSMUSG00000038384, ENSMUSG00000018501, ENSMUSG00000060262, ENSMUSG00000018102, ENSMUSG00000060639, ENSMUSG00000029687, ENSMUSG00000052565, ENSMUSG00000027641, ENSMUSG00000069268, ENSMUSG00000069267, ENSMUSG00000069266, ENSMUSG00000036893, ENSMUSG00000069265, ENSMUSG00000053914, ENSMUSG00000009575,…	2.16858	1.38644e-08
GOTERM_BP_FAT	GO:0007049~cell cycle	133	5.33494	1.07511e-11	ENSMUSG00000029430, ENSMUSG00000019773, ENSMUSG00000019370, ENSMUSG00000028059, ENSMUSG00000025408, ENSMUSG00000036438, ENSMUSG00000040760, ENSMUSG00000056919, ENSMUSG00000007646, ENSMUSG00000021103, ENSMUSG00000020380, ENSMUSG00000028066, ENSMUSG00000001525, ENSMUSG00000053819, ENSMUSG00000053398, ENSMUSG00000027641, ENSMUSG00000063576, ENSMUSG00000006728, ENSMUSG00000079562, ENSMUSG00000051220,…	1.79151	1.95766e-08
GOTERM_BP_FAT	GO:0006259~DNA metabolic process	101	4.05134	1.42794e-11	ENSMUSG00000020471, ENSMUSG00000024824, ENSMUSG00000026196, ENSMUSG00000028587, ENSMUSG00000037474, ENSMUSG00000007646, ENSMUSG00000020380, ENSMUSG00000026648, ENSMUSG00000040044, ENSMUSG00000029591, ENSMUSG00000022779, ENSMUSG00000029911, ENSMUSG00000035367, ENSMUSG00000033762, ENSMUSG00000002028, ENSMUSG00000024382, ENSMUSG00000049717, ENSMUSG00000020697, ENSMUSG00000052139, ENSMUSG00000026107,…	1.97446	2.60011e-08
GOTERM_BP_FAT	GO:0033554~cellular response to stress	98	3.93101	1.5182e-11	ENSMUSG00000004071, ENSMUSG00000033307, ENSMUSG00000032905, ENSMUSG00000024824, ENSMUSG00000026196, ENSMUSG00000025408, ENSMUSG00000037474, ENSMUSG00000020674, ENSMUSG00000020380, ENSMUSG00000026648, ENSMUSG00000033629, ENSMUSG00000027187, ENSMUSG00000029591, ENSMUSG00000019969, ENSMUSG00000031960, ENSMUSG00000015839, ENSMUSG00000040435, ENSMUSG00000028967, ENSMUSG00000024382, ENSMUSG00000049717,…	1.99643	2.76447e-08
GOTERM_BP_FAT	GO:0006974~response to DNA damage stimulus	76	3.04854	4.956e-11	ENSMUSG00000004071, ENSMUSG00000028886, ENSMUSG00000034206, ENSMUSG00000024926, ENSMUSG00000040174, ENSMUSG00000027342, ENSMUSG00000033307, ENSMUSG00000017146, ENSMUSG00000024824, ENSMUSG00000026196, ENSMUSG00000031928, ENSMUSG00000037474, ENSMUSG00000049734, ENSMUSG00000031820, ENSMUSG00000007035, ENSMUSG00000032498, ENSMUSG00000030983, ENSMUSG00000020380, ENSMUSG00000030677, ENSMUSG00000045102,…	2.17942	9.02426e-08
GOTERM_BP_FAT	GO:0046907~intracellular transport	101	4.05134	6.04164e-11	ENSMUSG00000078974, ENSMUSG00000029430, ENSMUSG00000039367, ENSMUSG00000034826, ENSMUSG00000039232, ENSMUSG00000020882, ENSMUSG00000032042, ENSMUSG00000020671, ENSMUSG00000024772, ENSMUSG00000020986, ENSMUSG00000001998, ENSMUSG00000021139, ENSMUSG00000020483, ENSMUSG00000034893, ENSMUSG00000062580, ENSMUSG00000019433, ENSMUSG00000051329, ENSMUSG00000024359, ENSMUSG00000001855, ENSMUSG00000031105,…	1.92865	1.10011e-07
GOTERM_BP_FAT	GO:0006323~DNA packaging	38	1.52427	1.89242e-10	ENSMUSG00000049539, ENSMUSG00000069271, ENSMUSG00000069270, ENSMUSG00000060678, ENSMUSG00000069273, ENSMUSG00000069272, ENSMUSG00000069274, ENSMUSG00000062808, ENSMUSG00000058385, ENSMUSG00000071516, ENSMUSG00000060093, ENSMUSG00000060262, ENSMUSG00000075031, ENSMUSG00000058773, ENSMUSG00000075032, ENSMUSG00000018102, ENSMUSG00000060639, ENSMUSG00000052565, ENSMUSG00000058189, ENSMUSG00000061482,…	3.0965	3.44586e-07
GOTERM_BP_FAT	GO:0031497~chromatin assembly	30	1.20337	4.08e-09	ENSMUSG00000049539, ENSMUSG00000069271, ENSMUSG00000069270, ENSMUSG00000060678, ENSMUSG00000069273, ENSMUSG00000069272, ENSMUSG00000069274, ENSMUSG00000062808, ENSMUSG00000058385, ENSMUSG00000071516, ENSMUSG00000060093, ENSMUSG00000060262, ENSMUSG00000075031, ENSMUSG00000058773, ENSMUSG00000075032, ENSMUSG00000018102, ENSMUSG00000060639, ENSMUSG00000052565, ENSMUSG00000058189, ENSMUSG00000061482,…	3.29207	7.42917e-06
GOTERM_BP_FAT	GO:0022402~cell cycle process	89	3.57	5.57519e-09	ENSMUSG00000064302, ENSMUSG00000029430, ENSMUSG00000022369, ENSMUSG00000019773, ENSMUSG00000022802, ENSMUSG00000019923, ENSMUSG00000032400, ENSMUSG00000017146, ENSMUSG00000028059, ENSMUSG00000039130, ENSMUSG00000056758, ENSMUSG00000031928, ENSMUSG00000025408, ENSMUSG00000038332, ENSMUSG00000007035, ENSMUSG00000056919, ENSMUSG00000007646, ENSMUSG00000032498, ENSMUSG00000057113, ENSMUSG00000035048,…	1.86383	1.01517e-05
GOTERM_BP_FAT	GO:0065004~protein-DNA complex assembly	30	1.20337	5.83873e-09	ENSMUSG00000049539, ENSMUSG00000069271, ENSMUSG00000069270, ENSMUSG00000060678, ENSMUSG00000069273, ENSMUSG00000069272, ENSMUSG00000069274, ENSMUSG00000062808, ENSMUSG00000058385, ENSMUSG00000071516, ENSMUSG00000060093, ENSMUSG00000060262, ENSMUSG00000075031, ENSMUSG00000058773, ENSMUSG00000075032, ENSMUSG00000018102, ENSMUSG00000060639, ENSMUSG00000052565, ENSMUSG00000058189, ENSMUSG00000061482,…	3.24875	1.06316e-05
GOTERM_BP_FAT	GO:0034728~nucleosome organization	30	1.20337	5.83873e-09	ENSMUSG00000049539, ENSMUSG00000069271, ENSMUSG00000069270, ENSMUSG00000060678, ENSMUSG00000069273, ENSMUSG00000069272, ENSMUSG00000069274, ENSMUSG00000062808, ENSMUSG00000058385, ENSMUSG00000071516, ENSMUSG00000060093, ENSMUSG00000060262, ENSMUSG00000075031, ENSMUSG00000058773, ENSMUSG00000075032, ENSMUSG00000018102, ENSMUSG00000060639, ENSMUSG00000052565, ENSMUSG00000058189, ENSMUSG00000061482,…	3.24875	1.06316e-05
GOTERM_BP_FAT	GO:0034470~ncRNA processing	47	1.88528	7.53012e-09	ENSMUSG00000060152, ENSMUSG00000007610, ENSMUSG00000030216, ENSMUSG00000019792, ENSMUSG00000017264, ENSMUSG00000030521, ENSMUSG00000053286, ENSMUSG00000028729, ENSMUSG00000026127, ENSMUSG00000027487, ENSMUSG00000004268, ENSMUSG00000035161, ENSMUSG00000029547, ENSMUSG00000071652, ENSMUSG00000028016, ENSMUSG00000027079, ENSMUSG00000035370, ENSMUSG00000039826, ENSMUSG00000020280, ENSMUSG00000027133,…	2.44821	1.37114e-05
GOTERM_BP_FAT	GO:0006334~nucleosome assembly	29	1.16326	9.31386e-09	ENSMUSG00000049539, ENSMUSG00000069271, ENSMUSG00000069270, ENSMUSG00000060678, ENSMUSG00000069273, ENSMUSG00000069272, ENSMUSG00000069274, ENSMUSG00000062808, ENSMUSG00000058385, ENSMUSG00000071516, ENSMUSG00000060093, ENSMUSG00000060262, ENSMUSG00000075031, ENSMUSG00000058773, ENSMUSG00000075032, ENSMUSG00000018102, ENSMUSG00000060639, ENSMUSG00000052565, ENSMUSG00000058189, ENSMUSG00000061482,…	3.26952	1.69594e-05
GOTERM_BP_FAT	GO:0051726~regulation of cell cycle	57	2.2864	1.32713e-08	ENSMUSG00000022369, ENSMUSG00000019773, ENSMUSG00000015656, ENSMUSG00000032400, ENSMUSG00000027487, ENSMUSG00000040687, ENSMUSG00000021453, ENSMUSG00000024824, ENSMUSG00000015312, ENSMUSG00000018604, ENSMUSG00000031820, ENSMUSG00000030983, ENSMUSG00000057113, ENSMUSG00000013663, ENSMUSG00000006728, ENSMUSG00000001855, ENSMUSG00000000184, ENSMUSG00000032534, ENSMUSG00000063015, ENSMUSG00000039910,…	2.19215	2.41655e-05
GOTERM_BP_FAT	GO:0034613~cellular protein localization	72	2.88809	1.38058e-08	ENSMUSG00000078974, ENSMUSG00000029430, ENSMUSG00000039367, ENSMUSG00000027342, ENSMUSG00000034826, ENSMUSG00000039232, ENSMUSG00000020882, ENSMUSG00000032042, ENSMUSG00000027411, ENSMUSG00000020671, ENSMUSG00000031922, ENSMUSG00000020986, ENSMUSG00000001998, ENSMUSG00000021139, ENSMUSG00000035152, ENSMUSG00000021025, ENSMUSG00000034893, ENSMUSG00000002949, ENSMUSG00000028879, ENSMUSG00000020219,…	1.98185	2.51387e-05
GOTERM_BP_FAT	GO:0006886~intracellular protein transport	68	2.72764	1.39546e-08	ENSMUSG00000078974, ENSMUSG00000029430, ENSMUSG00000039367, ENSMUSG00000027342, ENSMUSG00000034826, ENSMUSG00000039232, ENSMUSG00000020882, ENSMUSG00000032042, ENSMUSG00000027411, ENSMUSG00000020671, ENSMUSG00000031922, ENSMUSG00000020986, ENSMUSG00000001998, ENSMUSG00000021139, ENSMUSG00000035152, ENSMUSG00000021025, ENSMUSG00000034893, ENSMUSG00000002949, ENSMUSG00000028879, ENSMUSG00000020219,…	2.02772	2.54096e-05
GOTERM_BP_FAT	GO:0070727~cellular macromolecule localization	72	2.88809	1.84968e-08	ENSMUSG00000078974, ENSMUSG00000029430, ENSMUSG00000039367, ENSMUSG00000027342, ENSMUSG00000034826, ENSMUSG00000039232, ENSMUSG00000020882, ENSMUSG00000032042, ENSMUSG00000027411, ENSMUSG00000020671, ENSMUSG00000031922, ENSMUSG00000020986, ENSMUSG00000001998, ENSMUSG00000021139, ENSMUSG00000035152, ENSMUSG00000021025, ENSMUSG00000034893, ENSMUSG00000002949, ENSMUSG00000028879, ENSMUSG00000020219,…	1.96868	3.36803e-05
GOTERM_BP_FAT	GO:0006281~DNA repair	58	2.32651	2.05743e-08	ENSMUSG00000028886, ENSMUSG00000034206, ENSMUSG00000040174, ENSMUSG00000027342, ENSMUSG00000017146, ENSMUSG00000024824, ENSMUSG00000031928, ENSMUSG00000026196, ENSMUSG00000031820, ENSMUSG00000049734, ENSMUSG00000007035, ENSMUSG00000032498, ENSMUSG00000030983, ENSMUSG00000020380, ENSMUSG00000030677, ENSMUSG00000045102, ENSMUSG00000026648, ENSMUSG00000022292, ENSMUSG00000022400, ENSMUSG00000022672,…	2.15022	3.74631e-05
GOTERM_BP_FAT	GO:0006457~protein folding	40	1.60449	2.06131e-08	ENSMUSG00000071866, ENSMUSG00000021037, ENSMUSG00000024309, ENSMUSG00000020698, ENSMUSG00000030007, ENSMUSG00000015656, ENSMUSG00000039615, ENSMUSG00000003814, ENSMUSG00000024580, ENSMUSG00000029781, ENSMUSG00000056629, ENSMUSG00000000826, ENSMUSG00000043510, ENSMUSG00000025613, ENSMUSG00000074212, ENSMUSG00000001555, ENSMUSG00000027804, ENSMUSG00000024847, ENSMUSG00000026035, ENSMUSG00000002732,…	2.59218	3.75339e-05
GOTERM_BP_FAT	GO:0045184~establishment of protein localization	127	5.09426	6.68241e-08	ENSMUSG00000028158, ENSMUSG00000078974, ENSMUSG00000029430, ENSMUSG00000039367, ENSMUSG00000036435, ENSMUSG00000061315, ENSMUSG00000034826, ENSMUSG00000026941, ENSMUSG00000039232, ENSMUSG00000025484, ENSMUSG00000020882, ENSMUSG00000032042, ENSMUSG00000020671, ENSMUSG00000062381, ENSMUSG00000020986, ENSMUSG00000001998, ENSMUSG00000021139, ENSMUSG00000034893, ENSMUSG00000001506, ENSMUSG00000062580,…	1.59334	0.000121678
GOTERM_BP_FAT	GO:0015031~protein transport	126	5.05415	7.68481e-08	ENSMUSG00000028158, ENSMUSG00000078974, ENSMUSG00000029430, ENSMUSG00000039367, ENSMUSG00000036435, ENSMUSG00000061315, ENSMUSG00000034826, ENSMUSG00000026941, ENSMUSG00000039232, ENSMUSG00000025484, ENSMUSG00000020882, ENSMUSG00000032042, ENSMUSG00000020671, ENSMUSG00000062381, ENSMUSG00000020986, ENSMUSG00000001998, ENSMUSG00000021139, ENSMUSG00000034893, ENSMUSG00000001506, ENSMUSG00000062580,…	1.59293	0.000139931
GOTERM_BP_FAT	GO:0006350~transcription	284	11.3919	1.86851e-07	ENSMUSG00000002658, ENSMUSG00000029178, ENSMUSG00000071291, ENSMUSG00000032251, ENSMUSG00000022508, ENSMUSG00000018501, ENSMUSG00000038418, ENSMUSG00000038697, ENSMUSG00000029687, ENSMUSG00000028901, ENSMUSG00000043059, ENSMUSG00000059475, ENSMUSG00000067942, ENSMUSG00000021103, ENSMUSG00000062101, ENSMUSG00000034042, ENSMUSG00000034041, ENSMUSG00000071285, ENSMUSG00000022634, ENSMUSG00000024258,…	1.31906	0.000340231
GOTERM_BP_FAT	GO:0006605~protein targeting	39	1.56438	2.54968e-07	ENSMUSG00000038770, ENSMUSG00000039016, ENSMUSG00000078974, ENSMUSG00000029430, ENSMUSG00000021686, ENSMUSG00000001440, ENSMUSG00000022100, ENSMUSG00000024580, ENSMUSG00000079108, ENSMUSG00000034826, ENSMUSG00000036986, ENSMUSG00000020283, ENSMUSG00000020882, ENSMUSG00000051391, ENSMUSG00000027076, ENSMUSG00000018362, ENSMUSG00000032042, ENSMUSG00000027782, ENSMUSG00000031922, ENSMUSG00000024847,…	2.41336	0.000464263
GOTERM_BP_FAT	GO:0051169~nuclear transport	32	1.28359	2.73017e-07	ENSMUSG00000038770, ENSMUSG00000022142, ENSMUSG00000029430, ENSMUSG00000040463, ENSMUSG00000001440, ENSMUSG00000022100, ENSMUSG00000028676, ENSMUSG00000030272, ENSMUSG00000034826, ENSMUSG00000036986, ENSMUSG00000018362, ENSMUSG00000027782, ENSMUSG00000031922, ENSMUSG00000057113, ENSMUSG00000057322, ENSMUSG00000022538, ENSMUSG00000021025, ENSMUSG00000016619, ENSMUSG00000051329, ENSMUSG00000024359,…	2.6874	0.000497129
GOTERM_BP_FAT	GO:0008104~protein localization	139	5.57561	2.7824e-07	ENSMUSG00000028158, ENSMUSG00000078974, ENSMUSG00000029430, ENSMUSG00000039367, ENSMUSG00000036435, ENSMUSG00000061315, ENSMUSG00000022508, ENSMUSG00000049775, ENSMUSG00000034826, ENSMUSG00000026941, ENSMUSG00000020372, ENSMUSG00000039232, ENSMUSG00000025484, ENSMUSG00000020882, ENSMUSG00000032042, ENSMUSG00000020671, ENSMUSG00000062381, ENSMUSG00000020986, ENSMUSG00000001998, ENSMUSG00000021139,…	1.51925	0.000506639
GOTERM_BP_FAT	GO:0022403~cell cycle phase	73	2.9282	3.12808e-07	ENSMUSG00000064302, ENSMUSG00000029430, ENSMUSG00000022369, ENSMUSG00000019773, ENSMUSG00000022802, ENSMUSG00000019923, ENSMUSG00000032400, ENSMUSG00000028059, ENSMUSG00000039130, ENSMUSG00000056758, ENSMUSG00000031928, ENSMUSG00000007035, ENSMUSG00000056919, ENSMUSG00000007646, ENSMUSG00000032498, ENSMUSG00000035048, ENSMUSG00000028066, ENSMUSG00000020380, ENSMUSG00000001525, ENSMUSG00000053819,…	1.83171	0.000569583
GOTERM_BP_FAT	GO:0016072~rRNA metabolic process	27	1.08303	3.33981e-07	ENSMUSG00000060152, ENSMUSG00000030216, ENSMUSG00000030521, ENSMUSG00000017264, ENSMUSG00000028729, ENSMUSG00000026127, ENSMUSG00000004268, ENSMUSG00000027133, ENSMUSG00000063785, ENSMUSG00000004393, ENSMUSG00000060739, ENSMUSG00000033285, ENSMUSG00000038279, ENSMUSG00000063334, ENSMUSG00000039356, ENSMUSG00000028187, ENSMUSG00000031590, ENSMUSG00000022300, ENSMUSG00000038299, ENSMUSG00000024608,…	2.96286	0.000608135
GOTERM_BP_FAT	GO:0006333~chromatin assembly or disassembly	34	1.36382	3.58612e-07	ENSMUSG00000049539, ENSMUSG00000069271, ENSMUSG00000069270, ENSMUSG00000060678, ENSMUSG00000069273, ENSMUSG00000069272, ENSMUSG00000069274, ENSMUSG00000024926, ENSMUSG00000062808, ENSMUSG00000058385, ENSMUSG00000071516, ENSMUSG00000060093, ENSMUSG00000060262, ENSMUSG00000075031, ENSMUSG00000058773, ENSMUSG00000075032, ENSMUSG00000018102, ENSMUSG00000060639, ENSMUSG00000052565, ENSMUSG00000058189,…	2.56721	0.000652985
GOTERM_BP_FAT	GO:0048285~organelle fission	50	2.00562	5.59761e-07	ENSMUSG00000029430, ENSMUSG00000064302, ENSMUSG00000019773, ENSMUSG00000022802, ENSMUSG00000019923, ENSMUSG00000032400, ENSMUSG00000028059, ENSMUSG00000039130, ENSMUSG00000056758, ENSMUSG00000056919, ENSMUSG00000042148, ENSMUSG00000035048, ENSMUSG00000028066, ENSMUSG00000045102, ENSMUSG00000012443, ENSMUSG00000026683, ENSMUSG00000022678, ENSMUSG00000051220, ENSMUSG00000079555, ENSMUSG00000032534,…	2.08887	0.00101925
GOTERM_BP_FAT	GO:0006913~nucleocytoplasmic transport	31	1.24348	5.68235e-07	ENSMUSG00000038770, ENSMUSG00000022142, ENSMUSG00000029430, ENSMUSG00000040463, ENSMUSG00000001440, ENSMUSG00000022100, ENSMUSG00000028676, ENSMUSG00000030272, ENSMUSG00000034826, ENSMUSG00000036986, ENSMUSG00000018362, ENSMUSG00000027782, ENSMUSG00000031922, ENSMUSG00000057113, ENSMUSG00000057322, ENSMUSG00000022538, ENSMUSG00000021025, ENSMUSG00000016619, ENSMUSG00000051329, ENSMUSG00000024359,…	2.65766	0.00103468
GOTERM_BP_FAT	GO:0006364~rRNA processing	26	1.04292	9.74726e-07	ENSMUSG00000060152, ENSMUSG00000030216, ENSMUSG00000017264, ENSMUSG00000030521, ENSMUSG00000028729, ENSMUSG00000026127, ENSMUSG00000004268, ENSMUSG00000027133, ENSMUSG00000063785, ENSMUSG00000004393, ENSMUSG00000060739, ENSMUSG00000033285, ENSMUSG00000038279, ENSMUSG00000063334, ENSMUSG00000039356, ENSMUSG00000028187, ENSMUSG00000031590, ENSMUSG00000022300, ENSMUSG00000038299, ENSMUSG00000024608,…	2.89168	0.00177484
GOTERM_BP_FAT	GO:0000075~cell cycle checkpoint	21	0.842359	1.15182e-06	ENSMUSG00000070348, ENSMUSG00000052139, ENSMUSG00000026107, ENSMUSG00000019942, ENSMUSG00000034509, ENSMUSG00000032400, ENSMUSG00000028224, ENSMUSG00000049932, ENSMUSG00000017716, ENSMUSG00000036986, ENSMUSG00000024824, ENSMUSG00000024537, ENSMUSG00000032534, ENSMUSG00000006585, ENSMUSG00000031820, ENSMUSG00000005871, ENSMUSG00000027933, ENSMUSG00000028495, ENSMUSG00000035234, ENSMUSG00000029910,…	3.32372	0.0020973
GOTERM_BP_FAT	GO:0000278~mitotic cell cycle	57	2.2864	1.47891e-06	ENSMUSG00000064302, ENSMUSG00000029430, ENSMUSG00000022369, ENSMUSG00000019773, ENSMUSG00000022802, ENSMUSG00000019923, ENSMUSG00000032400, ENSMUSG00000028059, ENSMUSG00000039130, ENSMUSG00000056758, ENSMUSG00000056919, ENSMUSG00000035048, ENSMUSG00000028066, ENSMUSG00000053819, ENSMUSG00000045102, ENSMUSG00000012443, ENSMUSG00000026683, ENSMUSG00000022678, ENSMUSG00000051220, ENSMUSG00000000184,…	1.92262	0.00269288
GOTERM_BP_FAT	GO:0051301~cell division	63	2.52708	1.7093e-06	ENSMUSG00000064302, ENSMUSG00000029430, ENSMUSG00000019773, ENSMUSG00000022802, ENSMUSG00000033444, ENSMUSG00000019923, ENSMUSG00000032400, ENSMUSG00000028059, ENSMUSG00000039130, ENSMUSG00000056758, ENSMUSG00000056919, ENSMUSG00000035048, ENSMUSG00000028066, ENSMUSG00000045102, ENSMUSG00000012443, ENSMUSG00000026683, ENSMUSG00000006728, ENSMUSG00000022678, ENSMUSG00000042275, ENSMUSG00000079562,…	1.8452	0.00311237
GOTERM_BP_FAT	GO:0000377~RNA splicing, via transesterification reactions with bulged adenosine as nucleophile	17	0.681909	2.18364e-06	ENSMUSG00000060121, ENSMUSG00000007050, ENSMUSG00000004096, ENSMUSG00000032580, ENSMUSG00000032469, ENSMUSG00000028676, ENSMUSG00000055760, ENSMUSG00000001767, ENSMUSG00000025024, ENSMUSG00000022858, ENSMUSG00000022019, ENSMUSG00000060098, ENSMUSG00000002455, ENSMUSG00000025982, ENSMUSG00000020211, ENSMUSG00000046434, ENSMUSG00000021039	3.78143	0.00397605
GOTERM_BP_FAT	GO:0000375~RNA splicing, via transesterification reactions	17	0.681909	2.18364e-06	ENSMUSG00000060121, ENSMUSG00000007050, ENSMUSG00000004096, ENSMUSG00000032580, ENSMUSG00000032469, ENSMUSG00000028676, ENSMUSG00000055760, ENSMUSG00000001767, ENSMUSG00000025024, ENSMUSG00000022858, ENSMUSG00000022019, ENSMUSG00000060098, ENSMUSG00000002455, ENSMUSG00000025982, ENSMUSG00000020211, ENSMUSG00000046434, ENSMUSG00000021039	3.78143	0.00397605
GOTERM_BP_FAT	GO:0000398~nuclear mRNA splicing, via spliceosome	17	0.681909	2.18364e-06	ENSMUSG00000060121, ENSMUSG00000007050, ENSMUSG00000004096, ENSMUSG00000032580, ENSMUSG00000032469, ENSMUSG00000028676, ENSMUSG00000055760, ENSMUSG00000001767, ENSMUSG00000025024, ENSMUSG00000022858, ENSMUSG00000022019, ENSMUSG00000060098, ENSMUSG00000002455, ENSMUSG00000025982, ENSMUSG00000020211, ENSMUSG00000046434, ENSMUSG00000021039	3.78143	0.00397605
GOTERM_BP_FAT	GO:0000279~M phase	63	2.52708	2.19311e-06	ENSMUSG00000064302, ENSMUSG00000029430, ENSMUSG00000019773, ENSMUSG00000022802, ENSMUSG00000019923, ENSMUSG00000032400, ENSMUSG00000028059, ENSMUSG00000039130, ENSMUSG00000056758, ENSMUSG00000031928, ENSMUSG00000007035, ENSMUSG00000056919, ENSMUSG00000007646, ENSMUSG00000032498, ENSMUSG00000035048, ENSMUSG00000028066, ENSMUSG00000020380, ENSMUSG00000001525, ENSMUSG00000045102, ENSMUSG00000012443,…	1.83216	0.0039933
GOTERM_BP_FAT	GO:0000280~nuclear division	47	1.88528	2.73995e-06	ENSMUSG00000046010, ENSMUSG00000020492, ENSMUSG00000064302, ENSMUSG00000029430, ENSMUSG00000019773, ENSMUSG00000022802, ENSMUSG00000021537, ENSMUSG00000040945, ENSMUSG00000019942, ENSMUSG00000019923, ENSMUSG00000032400, ENSMUSG00000028059, ENSMUSG00000029414, ENSMUSG00000039130, ENSMUSG00000056758, ENSMUSG00000031723, ENSMUSG00000005871, ENSMUSG00000001403, ENSMUSG00000056919, ENSMUSG00000014355,…	2.03588	0.00498898
GOTERM_BP_FAT	GO:0007067~mitosis	47	1.88528	2.73995e-06	ENSMUSG00000046010, ENSMUSG00000020492, ENSMUSG00000064302, ENSMUSG00000029430, ENSMUSG00000019773, ENSMUSG00000022802, ENSMUSG00000021537, ENSMUSG00000040945, ENSMUSG00000019942, ENSMUSG00000019923, ENSMUSG00000032400, ENSMUSG00000028059, ENSMUSG00000029414, ENSMUSG00000039130, ENSMUSG00000056758, ENSMUSG00000031723, ENSMUSG00000005871, ENSMUSG00000001403, ENSMUSG00000056919, ENSMUSG00000014355,…	2.03588	0.00498898
GOTERM_BP_FAT	GO:0022618~ribonucleoprotein complex assembly	16	0.641797	3.34797e-06	ENSMUSG00000060121, ENSMUSG00000007050, ENSMUSG00000032580, ENSMUSG00000024608, ENSMUSG00000024991, ENSMUSG00000028676, ENSMUSG00000016554, ENSMUSG00000055760, ENSMUSG00000001767, ENSMUSG00000025024, ENSMUSG00000022019, ENSMUSG00000027079, ENSMUSG00000060098, ENSMUSG00000038335, ENSMUSG00000031917, ENSMUSG00000036160	3.87302	0.00609605
GOTERM_BP_FAT	GO:0032774~RNA biosynthetic process	35	1.40393	4.40473e-06	ENSMUSG00000040904, ENSMUSG00000024382, ENSMUSG00000002658, ENSMUSG00000043962, ENSMUSG00000030291, ENSMUSG00000019738, ENSMUSG00000049295, ENSMUSG00000043866, ENSMUSG00000029250, ENSMUSG00000031487, ENSMUSG00000036980, ENSMUSG00000005198, ENSMUSG00000033813, ENSMUSG00000025408, ENSMUSG00000027433, ENSMUSG00000020962, ENSMUSG00000021103, ENSMUSG00000022346, ENSMUSG00000071359, ENSMUSG00000024258,…	2.28616	0.00802016
GOTERM_BP_FAT	GO:0000087~M phase of mitotic cell cycle	47	1.88528	4.99924e-06	ENSMUSG00000046010, ENSMUSG00000020492, ENSMUSG00000064302, ENSMUSG00000029430, ENSMUSG00000019773, ENSMUSG00000022802, ENSMUSG00000021537, ENSMUSG00000040945, ENSMUSG00000019942, ENSMUSG00000019923, ENSMUSG00000032400, ENSMUSG00000028059, ENSMUSG00000029414, ENSMUSG00000039130, ENSMUSG00000056758, ENSMUSG00000031723, ENSMUSG00000005871, ENSMUSG00000001403, ENSMUSG00000056919, ENSMUSG00000014355,…	1.99391	0.0091026
GOTERM_BP_FAT	GO:0006351~transcription, DNA-dependent	34	1.36382	5.72776e-06	ENSMUSG00000040904, ENSMUSG00000024382, ENSMUSG00000002658, ENSMUSG00000043962, ENSMUSG00000030291, ENSMUSG00000019738, ENSMUSG00000049295, ENSMUSG00000043866, ENSMUSG00000029250, ENSMUSG00000031487, ENSMUSG00000036980, ENSMUSG00000005198, ENSMUSG00000033813, ENSMUSG00000025408, ENSMUSG00000027433, ENSMUSG00000020962, ENSMUSG00000021103, ENSMUSG00000022346, ENSMUSG00000071359, ENSMUSG00000024258,…	2.29365	0.010429
GOTERM_BP_FAT	GO:0016568~chromatin modification	53	2.12595	1.19527e-05	ENSMUSG00000020171, ENSMUSG00000028886, ENSMUSG00000018476, ENSMUSG00000038384, ENSMUSG00000000708, ENSMUSG00000035478, ENSMUSG00000024926, ENSMUSG00000018501, ENSMUSG00000063049, ENSMUSG00000034974, ENSMUSG00000018537, ENSMUSG00000021963, ENSMUSG00000024325, ENSMUSG00000060098, ENSMUSG00000029687, ENSMUSG00000038331, ENSMUSG00000031820, ENSMUSG00000039473, ENSMUSG00000038909, ENSMUSG00000027641,…	1.8483	0.021762
GOTERM_BP_FAT	GO:0043038~amino acid activation	18	0.722022	1.36181e-05	ENSMUSG00000020718, ENSMUSG00000024587, ENSMUSG00000019143, ENSMUSG00000037851, ENSMUSG00000004233, ENSMUSG00000075528, ENSMUSG00000028292, ENSMUSG00000038838, ENSMUSG00000028107, ENSMUSG00000001380, ENSMUSG00000019039, ENSMUSG00000031948, ENSMUSG00000007029, ENSMUSG00000023938, ENSMUSG00000068739, ENSMUSG00000022241, ENSMUSG00000031960, ENSMUSG00000040354	3.2205	0.0247939
GOTERM_BP_FAT	GO:0006418~tRNA aminoacylation for protein translation	18	0.722022	1.36181e-05	ENSMUSG00000020718, ENSMUSG00000024587, ENSMUSG00000019143, ENSMUSG00000037851, ENSMUSG00000004233, ENSMUSG00000075528, ENSMUSG00000028292, ENSMUSG00000038838, ENSMUSG00000028107, ENSMUSG00000001380, ENSMUSG00000019039, ENSMUSG00000031948, ENSMUSG00000007029, ENSMUSG00000023938, ENSMUSG00000068739, ENSMUSG00000022241, ENSMUSG00000031960, ENSMUSG00000040354	3.2205	0.0247939
GOTERM_BP_FAT	GO:0043039~tRNA aminoacylation	18	0.722022	1.36181e-05	ENSMUSG00000020718, ENSMUSG00000024587, ENSMUSG00000019143, ENSMUSG00000037851, ENSMUSG00000004233, ENSMUSG00000075528, ENSMUSG00000028292, ENSMUSG00000038838, ENSMUSG00000028107, ENSMUSG00000001380, ENSMUSG00000019039, ENSMUSG00000031948, ENSMUSG00000007029, ENSMUSG00000023938, ENSMUSG00000068739, ENSMUSG00000022241, ENSMUSG00000031960, ENSMUSG00000040354	3.2205	0.0247939
GOTERM_BP_FAT	GO:0006413~translational initiation	16	0.641797	1.7372e-05	ENSMUSG00000035150, ENSMUSG00000022336, ENSMUSG00000028798, ENSMUSG00000024841, ENSMUSG00000026254, ENSMUSG00000003235, ENSMUSG00000070319, ENSMUSG00000024991, ENSMUSG00000016554, ENSMUSG00000074656, ENSMUSG00000020459, ENSMUSG00000028271, ENSMUSG00000033047, ENSMUSG00000021282, ENSMUSG00000056076, ENSMUSG00000035530	3.46533	0.0316275
GOTERM_BP_FAT	GO:0007098~centrosome cycle	7	0.280786	1.99537e-05	ENSMUSG00000012443, ENSMUSG00000032782, ENSMUSG00000022678, ENSMUSG00000024790, ENSMUSG00000017146, ENSMUSG00000036390, ENSMUSG00000057113	8.23016	0.036327
GOTERM_BP_FAT	GO:0006399~tRNA metabolic process	31	1.24348	2.22695e-05	ENSMUSG00000060152, ENSMUSG00000024587, ENSMUSG00000007610, ENSMUSG00000019792, ENSMUSG00000053286, ENSMUSG00000075528, ENSMUSG00000028292, ENSMUSG00000027487, ENSMUSG00000001380, ENSMUSG00000019039, ENSMUSG00000027079, ENSMUSG00000031948, ENSMUSG00000068739, ENSMUSG00000023938, ENSMUSG00000022241, ENSMUSG00000035370, ENSMUSG00000039826, ENSMUSG00000020280, ENSMUSG00000056310, ENSMUSG00000020718,…	2.25783	0.0405423
GOTERM_BP_FAT	GO:0045449~regulation of transcription	329	13.197	3.534e-05	ENSMUSG00000002658, ENSMUSG00000029178, ENSMUSG00000071291, ENSMUSG00000032251, ENSMUSG00000022508, ENSMUSG00000018501, ENSMUSG00000038418, ENSMUSG00000038697, ENSMUSG00000029687, ENSMUSG00000028901, ENSMUSG00000043059, ENSMUSG00000059475, ENSMUSG00000067942, ENSMUSG00000034042, ENSMUSG00000021103, ENSMUSG00000062101, ENSMUSG00000034041, ENSMUSG00000071285, ENSMUSG00000022634, ENSMUSG00000046185,…	1.21586	0.0643301
GOTERM_BP_FAT	GO:0006260~DNA replication	37	1.48416	5.28556e-05	ENSMUSG00000028693, ENSMUSG00000020471, ENSMUSG00000049717, ENSMUSG00000020697, ENSMUSG00000025574, ENSMUSG00000034206, ENSMUSG00000027342, ENSMUSG00000017146, ENSMUSG00000028565, ENSMUSG00000057236, ENSMUSG00000028587, ENSMUSG00000035726, ENSMUSG00000037474, ENSMUSG00000006585, ENSMUSG00000019997, ENSMUSG00000024137, ENSMUSG00000026037, ENSMUSG00000020718, ENSMUSG00000022422, ENSMUSG00000038909,…	2.0034	0.0961997
GOTERM_BP_FAT	GO:0006461~protein complex assembly	48	1.92539	0.000153415	ENSMUSG00000002658, ENSMUSG00000026880, ENSMUSG00000043866, ENSMUSG00000019773, ENSMUSG00000001440, ENSMUSG00000022100, ENSMUSG00000031487, ENSMUSG00000036980, ENSMUSG00000074210, ENSMUSG00000023004, ENSMUSG00000003814, ENSMUSG00000036986, ENSMUSG00000020513, ENSMUSG00000020283, ENSMUSG00000005871, ENSMUSG00000040018, ENSMUSG00000020962, ENSMUSG00000026202, ENSMUSG00000031922, ENSMUSG00000022346,…	1.7403	0.27898
GOTERM_BP_FAT	GO:0070271~protein complex biogenesis	48	1.92539	0.000153415	ENSMUSG00000002658, ENSMUSG00000026880, ENSMUSG00000043866, ENSMUSG00000019773, ENSMUSG00000001440, ENSMUSG00000022100, ENSMUSG00000031487, ENSMUSG00000036980, ENSMUSG00000074210, ENSMUSG00000023004, ENSMUSG00000003814, ENSMUSG00000036986, ENSMUSG00000020513, ENSMUSG00000020283, ENSMUSG00000005871, ENSMUSG00000040018, ENSMUSG00000020962, ENSMUSG00000026202, ENSMUSG00000031922, ENSMUSG00000022346,…	1.7403	0.27898
GOTERM_BP_FAT	GO:0051789~response to protein stimulus	24	0.962696	0.000208458	ENSMUSG00000032575, ENSMUSG00000028195, ENSMUSG00000031770, ENSMUSG00000038648, ENSMUSG00000070348, ENSMUSG00000038398, ENSMUSG00000007872, ENSMUSG00000024079, ENSMUSG00000024391, ENSMUSG00000024431, ENSMUSG00000038418, ENSMUSG00000022884, ENSMUSG00000042745, ENSMUSG00000024807, ENSMUSG00000021250, ENSMUSG00000025408, ENSMUSG00000007039, ENSMUSG00000007029, ENSMUSG00000015839, ENSMUSG00000031960,…	2.27039	0.378896
GOTERM_BP_FAT	GO:0017038~protein import	23	0.922583	0.000225899	ENSMUSG00000057322, ENSMUSG00000038770, ENSMUSG00000021025, ENSMUSG00000039016, ENSMUSG00000020219, ENSMUSG00000029430, ENSMUSG00000001440, ENSMUSG00000022100, ENSMUSG00000024580, ENSMUSG00000001855, ENSMUSG00000036986, ENSMUSG00000022905, ENSMUSG00000002319, ENSMUSG00000027222, ENSMUSG00000026020, ENSMUSG00000002718, ENSMUSG00000020283, ENSMUSG00000031691, ENSMUSG00000033365, ENSMUSG00000027076,…	2.30846	0.410536
GOTERM_BP_FAT	GO:0042770~DNA damage response, signal transduction	18	0.722022	0.000294259	ENSMUSG00000004071, ENSMUSG00000070348, ENSMUSG00000052139, ENSMUSG00000019942, ENSMUSG00000024926, ENSMUSG00000033307, ENSMUSG00000028224, ENSMUSG00000049932, ENSMUSG00000017146, ENSMUSG00000036986, ENSMUSG00000024824, ENSMUSG00000005413, ENSMUSG00000032534, ENSMUSG00000002083, ENSMUSG00000031820, ENSMUSG00000029521, ENSMUSG00000035234, ENSMUSG00000032498	2.599	0.534454
GOTERM_BP_FAT	GO:0006366~transcription from RNA polymerase II promoter	21	0.842359	0.00038585	ENSMUSG00000002658, ENSMUSG00000024382, ENSMUSG00000071359, ENSMUSG00000043962, ENSMUSG00000024258, ENSMUSG00000048100, ENSMUSG00000019738, ENSMUSG00000024218, ENSMUSG00000030291, ENSMUSG00000024271, ENSMUSG00000029250, ENSMUSG00000069089, ENSMUSG00000005198, ENSMUSG00000025408, ENSMUSG00000071662, ENSMUSG00000014767, ENSMUSG00000020962, ENSMUSG00000021103, ENSMUSG00000022346, ENSMUSG00000067995,…	2.33559	0.700256
GOTERM_BP_FAT	GO:0043623~cellular protein complex assembly	27	1.08303	0.000420842	ENSMUSG00000043866, ENSMUSG00000019773, ENSMUSG00000001440, ENSMUSG00000022100, ENSMUSG00000074210, ENSMUSG00000023004, ENSMUSG00000003814, ENSMUSG00000020513, ENSMUSG00000020283, ENSMUSG00000026202, ENSMUSG00000042148, ENSMUSG00000022607, ENSMUSG00000043091, ENSMUSG00000025940, ENSMUSG00000032498, ENSMUSG00000001525, ENSMUSG00000031328, ENSMUSG00000072235, ENSMUSG00000024271, ENSMUSG00000019845,…	2.05754	0.763532
GOTERM_BP_FAT	GO:0016073~snRNA metabolic process	7	0.280786	0.000431669	ENSMUSG00000040738, ENSMUSG00000071652, ENSMUSG00000029547, ENSMUSG00000028016, ENSMUSG00000037461, ENSMUSG00000027933, ENSMUSG00000035161	5.76111	0.783102
GOTERM_BP_FAT	GO:0016180~snRNA processing	7	0.280786	0.000431669	ENSMUSG00000040738, ENSMUSG00000071652, ENSMUSG00000029547, ENSMUSG00000028016, ENSMUSG00000037461, ENSMUSG00000027933, ENSMUSG00000035161	5.76111	0.783102
GOTERM_BP_FAT	GO:0033365~protein localization in organelle	25	1.00281	0.000450021	ENSMUSG00000038770, ENSMUSG00000039016, ENSMUSG00000029430, ENSMUSG00000001440, ENSMUSG00000022100, ENSMUSG00000024580, ENSMUSG00000079108, ENSMUSG00000036986, ENSMUSG00000033953, ENSMUSG00000027076, ENSMUSG00000032042, ENSMUSG00000018362, ENSMUSG00000031922, ENSMUSG00000027782, ENSMUSG00000024847, ENSMUSG00000057322, ENSMUSG00000021025, ENSMUSG00000020219, ENSMUSG00000021020, ENSMUSG00000001855,…	2.12118	0.816267
GOTERM_BP_FAT	GO:0006310~DNA recombination	21	0.842359	0.000467052	ENSMUSG00000049717, ENSMUSG00000020697, ENSMUSG00000059060, ENSMUSG00000026648, ENSMUSG00000026107, ENSMUSG00000019303, ENSMUSG00000028224, ENSMUSG00000049932, ENSMUSG00000022672, ENSMUSG00000032555, ENSMUSG00000029591, ENSMUSG00000039055, ENSMUSG00000027953, ENSMUSG00000026187, ENSMUSG00000027433, ENSMUSG00000024906, ENSMUSG00000007646, ENSMUSG00000024844, ENSMUSG00000025374, ENSMUSG00000032498,…	2.30445	0.847034
GOTERM_BP_FAT	GO:0031576~G2/M transition checkpoint	8	0.320899	0.000606547	ENSMUSG00000052139, ENSMUSG00000031820, ENSMUSG00000026107, ENSMUSG00000027933, ENSMUSG00000019942, ENSMUSG00000035234, ENSMUSG00000028224, ENSMUSG00000025374	4.70295	1.0987
GOTERM_BP_FAT	GO:0051297~centrosome organization	9	0.361011	0.000659115	ENSMUSG00000079555, ENSMUSG00000045102, ENSMUSG00000012443, ENSMUSG00000032782, ENSMUSG00000022678, ENSMUSG00000024790, ENSMUSG00000017146, ENSMUSG00000036390, ENSMUSG00000057113	4.11508	1.19338
GOTERM_BP_FAT	GO:0009057~macromolecule catabolic process	108	4.33213	0.000682929	ENSMUSG00000021127, ENSMUSG00000032309, ENSMUSG00000066892, ENSMUSG00000045817, ENSMUSG00000019773, ENSMUSG00000032648, ENSMUSG00000032905, ENSMUSG00000026196, ENSMUSG00000041264, ENSMUSG00000037474, ENSMUSG00000032301, ENSMUSG00000029685, ENSMUSG00000019578, ENSMUSG00000020114, ENSMUSG00000033075, ENSMUSG00000033319, ENSMUSG00000035949, ENSMUSG00000014349, ENSMUSG00000022193, ENSMUSG00000038037,…	1.35911	1.23625
GOTERM_BP_FAT	GO:0045454~cell redox homeostasis	18	0.722022	0.000863098	ENSMUSG00000021072, ENSMUSG00000076437, ENSMUSG00000028691, ENSMUSG00000024583, ENSMUSG00000005161, ENSMUSG00000028367, ENSMUSG00000024614, ENSMUSG00000075700, ENSMUSG00000025823, ENSMUSG00000025130, ENSMUSG00000041571, ENSMUSG00000025408, ENSMUSG00000028567, ENSMUSG00000024953, ENSMUSG00000020664, ENSMUSG00000026701, ENSMUSG00000035960, ENSMUSG00000033684	2.3894	1.55998
GOTERM_BP_FAT	GO:0044265~cellular macromolecule catabolic process	101	4.05134	0.000893425	ENSMUSG00000021127, ENSMUSG00000032309, ENSMUSG00000066892, ENSMUSG00000045817, ENSMUSG00000019773, ENSMUSG00000032905, ENSMUSG00000026196, ENSMUSG00000041264, ENSMUSG00000037474, ENSMUSG00000032301, ENSMUSG00000029685, ENSMUSG00000019578, ENSMUSG00000020114, ENSMUSG00000033075, ENSMUSG00000033319, ENSMUSG00000035949, ENSMUSG00000014349, ENSMUSG00000022193, ENSMUSG00000038037, ENSMUSG00000022191,…	1.36494	1.61437
GOTERM_BP_FAT	GO:0006352~transcription initiation	13	0.52146	0.000988691	ENSMUSG00000002658, ENSMUSG00000028271, ENSMUSG00000071359, ENSMUSG00000043866, ENSMUSG00000024218, ENSMUSG00000028899, ENSMUSG00000014767, ENSMUSG00000036980, ENSMUSG00000031487, ENSMUSG00000020962, ENSMUSG00000022346, ENSMUSG00000067995, ENSMUSG00000004044	2.89168	1.78505
GOTERM_BP_FAT	GO:0051170~nuclear import	17	0.681909	0.00112941	ENSMUSG00000038770, ENSMUSG00000057322, ENSMUSG00000021025, ENSMUSG00000029430, ENSMUSG00000022100, ENSMUSG00000001440, ENSMUSG00000001855, ENSMUSG00000036986, ENSMUSG00000022905, ENSMUSG00000002319, ENSMUSG00000026020, ENSMUSG00000002718, ENSMUSG00000031691, ENSMUSG00000033365, ENSMUSG00000018362, ENSMUSG00000027782, ENSMUSG00000031922, ENSMUSG00000046434	2.41229	2.03665
GOTERM_BP_FAT	GO:0010212~response to ionizing radiation	15	0.601685	0.00125632	ENSMUSG00000021871, ENSMUSG00000049717, ENSMUSG00000028886, ENSMUSG00000052139, ENSMUSG00000026648, ENSMUSG00000026107, ENSMUSG00000036986, ENSMUSG00000022672, ENSMUSG00000063856, ENSMUSG00000031820, ENSMUSG00000074743, ENSMUSG00000027933, ENSMUSG00000029521, ENSMUSG00000035234, ENSMUSG00000025374	2.57193	2.26304
GOTERM_BP_FAT	GO:0006302~double-strand break repair	14	0.561572	0.00128919	ENSMUSG00000049717, ENSMUSG00000028886, ENSMUSG00000052139, ENSMUSG00000026648, ENSMUSG00000026107, ENSMUSG00000028224, ENSMUSG00000049932, ENSMUSG00000022672, ENSMUSG00000031928, ENSMUSG00000026187, ENSMUSG00000031820, ENSMUSG00000035234, ENSMUSG00000025374, ENSMUSG00000032498	2.67959	2.32159
GOTERM_BP_FAT	GO:0007093~mitotic cell cycle checkpoint	10	0.401123	0.00133049	ENSMUSG00000070348, ENSMUSG00000024537, ENSMUSG00000005871, ENSMUSG00000019942, ENSMUSG00000028495, ENSMUSG00000034509, ENSMUSG00000032400, ENSMUSG00000029910, ENSMUSG00000028224, ENSMUSG00000036986	3.42923	2.39513
GOTERM_BP_FAT	GO:0006986~response to unfolded protein	16	0.641797	0.00147827	ENSMUSG00000032575, ENSMUSG00000031770, ENSMUSG00000038648, ENSMUSG00000070348, ENSMUSG00000038398, ENSMUSG00000024079, ENSMUSG00000024391, ENSMUSG00000024807, ENSMUSG00000025408, ENSMUSG00000007039, ENSMUSG00000007029, ENSMUSG00000015839, ENSMUSG00000031960, ENSMUSG00000007035, ENSMUSG00000040435, ENSMUSG00000007041	2.43857	2.65778
GOTERM_BP_FAT	GO:0034504~protein localization in nucleus	17	0.681909	0.00201435	ENSMUSG00000038770, ENSMUSG00000057322, ENSMUSG00000021025, ENSMUSG00000029430, ENSMUSG00000022100, ENSMUSG00000001440, ENSMUSG00000001855, ENSMUSG00000036986, ENSMUSG00000033953, ENSMUSG00000022905, ENSMUSG00000002319, ENSMUSG00000026020, ENSMUSG00000002718, ENSMUSG00000031691, ENSMUSG00000033365, ENSMUSG00000018362, ENSMUSG00000027782, ENSMUSG00000031922	2.29365	3.605
GOTERM_BP_FAT	GO:0031023~microtubule organizing center organization	9	0.361011	0.00219307	ENSMUSG00000079555, ENSMUSG00000045102, ENSMUSG00000012443, ENSMUSG00000032782, ENSMUSG00000022678, ENSMUSG00000024790, ENSMUSG00000017146, ENSMUSG00000036390, ENSMUSG00000057113	3.52721	3.91883
GOTERM_BP_FAT	GO:0006606~protein import into nucleus	16	0.641797	0.00219767	ENSMUSG00000038770, ENSMUSG00000057322, ENSMUSG00000021025, ENSMUSG00000029430, ENSMUSG00000022100, ENSMUSG00000001440, ENSMUSG00000001855, ENSMUSG00000036986, ENSMUSG00000022905, ENSMUSG00000002319, ENSMUSG00000026020, ENSMUSG00000002718, ENSMUSG00000031691, ENSMUSG00000033365, ENSMUSG00000018362, ENSMUSG00000027782, ENSMUSG00000031922	2.35148	3.9269
GOTERM_BP_FAT	GO:0030163~protein catabolic process	91	3.65022	0.00243469	ENSMUSG00000032309, ENSMUSG00000066892, ENSMUSG00000002102, ENSMUSG00000022369, ENSMUSG00000019773, ENSMUSG00000026775, ENSMUSG00000025246, ENSMUSG00000017146, ENSMUSG00000032905, ENSMUSG00000039130, ENSMUSG00000025340, ENSMUSG00000026196, ENSMUSG00000055720, ENSMUSG00000032217, ENSMUSG00000032216, ENSMUSG00000024325, ENSMUSG00000005682, ENSMUSG00000041264, ENSMUSG00000037474, ENSMUSG00000017677,…	1.34702	4.34161

## Sheet: Table S4
Table S4. The list of H3K4me2-ChIP-seq peak land H3K4me2 binding genes (within ±5000bp of transcriptional start sites).
index	chr	start	end	length	summit	tags	log10.pvalue.	fold_enrichment	FDR	mgi_symbol	ensembl_gene_id
1	chr1	4774927	4775565	639	393	18	58.96	7.23	0.39	Mrpl15	ENSMUSG00000033845
2	chr1	4775933	4776594	662	272	20	68.91	8.68	0.32	Mrpl15	ENSMUSG00000033845
3	chr1	4798158	4799038	881	434	28	95.81	8.68	0.18	Lypla1	ENSMUSG00000025903
4	chr1	4848627	4849525	899	703	31	113.36	7.23	0.19	Tcea1	ENSMUSG00000033813
5	chr1	5008443	5009161	719	315	19	57.37	7.23	0.39
6	chr1	5009413	5010864	1452	597	61	250.62	9.4	0.29
7	chr1	5074697	5075139	443	221	16	61.29	9.4	0.37	Atp6v1h	ENSMUSG00000033793
8	chr1	6203248	6204510	1263	313	45	100.17	8.23	0.19	Rb1cc1, 4732440D04Rik	ENSMUSG00000025907, ENSMUSG00000073741
9	chr1	6205382	6206875	1494	1300	54	194.8	8.68	0.23	Rb1cc1, 4732440D04Rik	ENSMUSG00000025907, ENSMUSG00000073741
10	chr1	6268701	6269270	570	170	16	53.66	7.95	0.42
11	chr1	6270569	6271504	936	282	38	156.36	10.74	0.2
12	chr1	6278059	6278987	929	439	32	95.63	8.86	0.18
13	chr1	6279937	6280680	744	367	20	60.86	7.95	0.37
14	chr1	6296125	6296883	759	316	24	83.74	9.4	0.23
15	chr1	6348738	6349354	617	268	22	76.98	7.6	0.29
16	chr1	6351127	6351882	756	396	25	85.96	7.55	0.22
17	chr1	6351989	6352529	541	387	17	62.99	5.78	0.36
18	chr1	6445495	6446143	649	338	20	70.3	7.95	0.3
19	chr1	6448012	6448583	572	297	17	59.61	7.23	0.37
20	chr1	7080032	7080742	711	288	20	63.95	7.23	0.34	Pcmtd1	ENSMUSG00000051285
21	chr1	7129570	7130037	468	201	14	51.75	6.51	0.46
22	chr1	7196206	7196961	756	422	21	62.42	6.91	0.36
23	chr1	7370955	7371461	507	171	18	53.14	6.26	0.42
24	chr1	9536097	9539005	2909	1251	109	328.75	8.6	0.25	Rrs1, Adhfe1	ENSMUSG00000061024, ENSMUSG00000025911
25	chr1	9568381	9569318	938	573	32	115.32	9.4	0.18
26	chr1	9619371	9620214	844	592	27	69.17	7.06	0.32	2610203C22Rik	ENSMUSG00000079671
27	chr1	9620966	9621986	1021	352	35	109.3	8.86	0.18	2610203C22Rik	ENSMUSG00000079671
28	chr1	9689147	9690076	930	420	39	166.08	11.57	0.22	Mybl1	ENSMUSG00000025912
29	chr1	9690820	9691563	744	380	34	157.78	11.57	0.2	Mybl1	ENSMUSG00000025912
30	chr1	9733463	9734281	819	522	31	109.19	10.11	0.18	Vcpip1	ENSMUSG00000045210
31	chr1	9735322	9737680	2359	1802	98	387.87	17.35	0.43	Vcpip1	ENSMUSG00000045210
32	chr1	9738686	9739181	496	174	15	55.1	8.68	0.41	Vcpip1	ENSMUSG00000045210
33	chr1	9931526	9933350	1825	407	63	214.45	10.12	0.22
34	chr1	9934191	9935020	830	384	22	55.11	8.23	0.41
35	chr1	9998732	9999507	776	395	30	122.54	10.12	0.16	Ppp1r42	ENSMUSG00000025916
36	chr1	10026299	10027644	1346	224	50	186.41	10.84	0.29	Cops5, Cspp1	ENSMUSG00000025917, ENSMUSG00000056763
37	chr1	10028915	10029463	549	207	19	75.41	7.95	0.3	Cops5, Cspp1	ENSMUSG00000025917, ENSMUSG00000056763
38	chr1	10221105	10222134	1030	521	37	97.27	6.59	0.18	Arfgef1	ENSMUSG00000067851
39	chr1	10223319	10224170	852	680	34	81.4	6.5	0.26	Arfgef1	ENSMUSG00000067851
40	chr1	10581906	10582764	859	441	26	85.59	7.23	0.23
41	chr1	10582954	10583559	606	369	16	50.27	7.23	0.5
42	chr1	10699710	10700415	706	255	26	72.98	8.23	0.29
43	chr1	10709309	10710882	1574	623	57	203.11	10.02	0.26	Cpa6	ENSMUSG00000042501
44	chr1	10862379	10863094	716	354	18	52	7.95	0.46
45	chr1	10869425	10870579	1155	359	31	86.84	8.68	0.22
46	chr1	10888368	10888834	467	224	16	65.14	9.4	0.32
47	chr1	10983010	10983629	620	358	17	54.83	7.23	0.4	Prex2	ENSMUSG00000048960
48	chr1	10984206	10984789	584	411	19	71.15	8.68	0.3	Prex2	ENSMUSG00000048960
49	chr1	12106764	12107147	384	174	16	76.98	10.12	0.29
50	chr1	12611185	12611951	767	359	20	58.81	8.68	0.39
51	chr1	12681729	12682509	781	350	23	71.02	10.29	0.29
52	chr1	12683206	12684551	1346	904	49	179.51	11.57	0.26
53	chr1	12704171	12704593	423	266	15	61.87	7.67	0.37	Sulf1	ENSMUSG00000016918
54	chr1	12704616	12706347	1732	1309	59	95.57	6.59	0.18	Sulf1	ENSMUSG00000016918
55	chr1	12708374	12709724	1351	984	57	128.04	4.94	0.17	Sulf1	ENSMUSG00000016918
56	chr1	12724888	12725430	543	162	15	50.27	7.23	0.5
57	chr1	13361390	13362501	1112	669	42	153.83	8.92	0.19	Ncoa2	ENSMUSG00000005886
58	chr1	13578197	13578945	749	366	24	53.16	5.81	0.42	Tram1	ENSMUSG00000025935
59	chr1	13629601	13630170	570	373	17	59.82	5.78	0.37
60	chr1	13648629	13649182	554	175	17	53.66	5.7	0.42	Lactb2	ENSMUSG00000025937
61	chr1	13649285	13649930	646	473	24	97.61	9.4	0.18	Lactb2	ENSMUSG00000025937
62	chr1	14115096	14115630	535	150	16	57.24	7.23	0.39
63	chr1	14914680	14915297	618	306	18	61.06	5.78	0.37
64	chr1	15797216	15797726	511	336	15	53.49	7.95	0.42	Terf1	ENSMUSG00000025925
65	chr1	16092791	16093854	1064	427	41	153.45	8.23	0.19	Rpl7, Rdh10	ENSMUSG00000043716, ENSMUSG00000025921
66	chr1	16096169	16096916	748	440	24	84.97	10.84	0.22	Rpl7, Rdh10	ENSMUSG00000043716, ENSMUSG00000025921
67	chr1	16169585	16170429	845	427	23	53.63	6.47	0.42
68	chr1	16218377	16219526	1150	673	43	54.01	6.33	0.42
69	chr1	16607067	16608371	1305	943	45	157.6	11.57	0.2	Ube2w	ENSMUSG00000025939
70	chr1	16645216	16646082	867	450	39	168.62	10.98	0.23	Tceb1	ENSMUSG00000079658
71	chr1	16650868	16651617	750	388	25	84.5	9.37	0.22	Tceb1, Tmem70	ENSMUSG00000079658, ENSMUSG00000025940
72	chr1	16656270	16657300	1031	404	41	152.1	9.22	0.2	Tmem70	ENSMUSG00000025940
73	chr1	16677803	16678459	657	479	24	96.13	10.84	0.18	Ly96	ENSMUSG00000025779
74	chr1	16678916	16680098	1183	1009	44	166.19	9.4	0.22	Ly96	ENSMUSG00000025779
75	chr1	16780670	16781640	971	174	30	98.68	7.95	0.18
76	chr1	16997760	16998315	556	379	16	55.06	8.68	0.41
77	chr1	17086387	17087259	873	326	29	97.87	8.92	0.18	Jph1	ENSMUSG00000042686
78	chr1	20056963	20057620	658	274	20	64.77	8.12	0.32
79	chr1	20669169	20670074	906	626	29	57	5.81	0.39
80	chr1	20808809	20809775	967	619	30	99.11	9.4	0.19	Mcm3	ENSMUSG00000041859
81	chr1	20912842	20914354	1513	416	60	216.17	9.6	0.23
82	chr1	20964284	20964706	423	135	13	50.27	5.78	0.5
83	chr1	20998060	20999021	962	515	34	125.83	10.12	0.16
84	chr1	21004200	21005595	1396	372	44	114.89	7.26	0.18
85	chr1	21030085	21031831	1747	1007	60	143.64	6.92	0.18
86	chr1	21041989	21042762	774	457	22	69.79	8.68	0.32
87	chr1	21065405	21068813	3409	2467	155	579.33	12.03	1.63	Tram2	ENSMUSG00000041779
88	chr1	21069554	21070071	518	245	20	86.69	11.57	0.22	Tram2	ENSMUSG00000041779
89	chr1	21076113	21076803	691	292	20	65.92	7.23	0.33
90	chr1	21950223	21951099	877	407	27	89.92	11.57	0.19	Kcnq5	ENSMUSG00000028033
91	chr1	23196543	23197264	722	322	22	75.08	8.68	0.29
92	chr1	23209049	23209795	747	230	26	96.63	8.52	0.18
93	chr1	23221343	23221953	611	387	21	81.3	8.68	0.26
94	chr1	23263967	23265162	1196	952	40	137.57	9.4	0.16	Gm6420	ENSMUSG00000073729
95	chr1	23265483	23266312	830	487	26	88.68	10.12	0.21	Gm6420	ENSMUSG00000073729
96	chr1	23278239	23279418	1180	477	39	132.91	9.4	0.15
97	chr1	23388944	23389628	685	397	24	92.5	10.12	0.17	Ogfrl1	ENSMUSG00000026158
98	chr1	23927766	23928677	912	470	28	92.45	8.68	0.17	Smap1	ENSMUSG00000026155
99	chr1	25660420	25660955	536	369	26	55.43	7.88	0.41
100	chr1	28046033	28046515	483	156	14	50.16	5.78	0.5
101	chr1	33714372	33715439	1068	411	42	167.76	10.84	0.23
102	chr1	33726669	33727761	1093	826	48	199.44	12.35	0.25	Prim2, 1700001G17Rik	ENSMUSG00000026134, ENSMUSG00000044744
103	chr1	33729283	33730732	1450	367	43	79.15	5.97	0.28	Prim2, 1700001G17Rik	ENSMUSG00000026134, ENSMUSG00000044744
104	chr1	33752941	33754000	1060	490	43	168.05	11.66	0.23
105	chr1	33757296	33757944	649	168	20	66.63	8.92	0.33
106	chr1	33777667	33778593	927	285	36	133.46	9.96	0.16	Rab23	ENSMUSG00000004768
107	chr1	33813177	33814290	1114	601	38	134.07	7.23	0.16	Bag2	ENSMUSG00000042215
108	chr1	33849566	33850155	590	154	17	57.76	7.23	0.39
109	chr1	33869695	33870894	1200	593	45	110.25	5.81	0.18	Zfp451	ENSMUSG00000042197
110	chr1	33871408	33872241	834	416	28	101.19	7.23	0.19	Zfp451	ENSMUSG00000042197
111	chr1	33965125	33966867	1743	737	82	150.37	5.6	0.2	Bend6	ENSMUSG00000042182
112	chr1	34062221	34065001	2781	2225	117	284.01	7.32	0.24	Dst	ENSMUSG00000026131
113	chr1	34069622	34070317	696	277	19	59.46	6.51	0.38	Dst	ENSMUSG00000026131
114	chr1	34098802	34100789	1988	1271	77	199.38	7.16	0.25
115	chr1	34101903	34102472	570	344	17	56.69	6.17	0.4
116	chr1	34127615	34127995	381	175	13	55.33	7.95	0.41
117	chr1	34166854	34167377	524	372	17	64.95	7.23	0.33
118	chr1	34169035	34169616	582	342	17	58.57	6.51	0.4
119	chr1	34177335	34178963	1629	668	89	418.69	14.08	0.55
120	chr1	34179028	34179662	635	386	18	58.74	6.44	0.39
121	chr1	34196123	34197598	1476	471	48	80.75	8.23	0.27
122	chr1	34206748	34207739	992	674	32	86.83	7.06	0.22
123	chr1	34292914	34293450	537	283	16	56.47	7.16	0.41
124	chr1	34490558	34492770	2213	758	82	294.23	14.46	0.18	Ccdc115, Imp4	ENSMUSG00000042111, ENSMUSG00000026127
125	chr1	34497010	34498038	1029	172	31	98.81	5.78	0.18	Ccdc115, Imp4	ENSMUSG00000042111, ENSMUSG00000026127
126	chr1	34858695	34859469	775	285	27	94.95	8.68	0.17
127	chr1	34897270	34899140	1871	767	75	220.19	8.23	0.24	Fam168b	ENSMUSG00000037503
128	chr1	34908495	34909654	1160	355	41	80.49	6.5	0.27	Plekhb2	ENSMUSG00000026123
129	chr1	35983780	35984321	542	317	16	56.5	7.23	0.4
130	chr1	36073615	36074414	800	342	19	50.66	7.95	0.5
131	chr1	36087358	36088328	971	455	31	104.99	10.12	0.18
132	chr1	36121992	36122598	607	245	18	53.14	6.87	0.42	Hs6st1	ENSMUSG00000045216
133	chr1	36124369	36125096	728	399	23	80.77	8.68	0.27	Hs6st1	ENSMUSG00000045216
134	chr1	36125596	36126821	1226	649	50	203.14	11.57	0.26	Hs6st1	ENSMUSG00000045216
135	chr1	36181852	36182767	916	517	30	55.59	6.07	0.41
136	chr1	36299523	36300842	1320	397	53	120.84	6.95	0.16	Uggt1	ENSMUSG00000037470
137	chr1	36300976	36302137	1162	470	38	128.5	11.57	0.15	Uggt1	ENSMUSG00000037470
138	chr1	36363324	36364479	1156	859	38	102.84	7.06	0.19	Arid5a	ENSMUSG00000037447
139	chr1	36364883	36365907	1025	462	40	140.6	11.4	0.17	Arid5a	ENSMUSG00000037447
140	chr1	36381162	36381846	685	365	20	66.52	9.4	0.32
141	chr1	36382054	36382856	803	440	30	111.81	12.29	0.18
142	chr1	36424161	36425476	1316	398	47	148.17	7.6	0.19	4632411B12Rik	ENSMUSG00000010453
143	chr1	36501175	36501847	673	276	18	53.14	5.54	0.42	Lman2l	ENSMUSG00000001143
144	chr1	36528648	36533383	4736	2420	232	1030.45	12.29	6.67	Cnnm4	ENSMUSG00000037408
145	chr1	36541619	36542432	814	414	24	51.52	7.2	0.47
146	chr1	36569718	36570400	683	245	25	86.66	9.37	0.22	Cnnm3	ENSMUSG00000001138
147	chr1	36602993	36603987	995	473	32	108.72	10.12	0.19	Ankrd39	ENSMUSG00000079610
148	chr1	36604276	36604682	407	177	13	52.12	7.23	0.46	Ankrd39	ENSMUSG00000079610
149	chr1	36612350	36614149	1800	406	68	239.04	11.66	0.25	Sema4c	ENSMUSG00000026121
150	chr1	36748581	36749404	824	503	28	102.39	7.95	0.19	Cox5b	ENSMUSG00000061518
151	chr1	36765096	36766475	1380	742	62	208.71	11.52	0.24	Actr1b	ENSMUSG00000037351
152	chr1	36841636	36842309	674	266	22	80.42	8.68	0.27
153	chr1	36993968	36995382	1415	970	53	160.41	11.76	0.21	Tmem131	ENSMUSG00000026116
154	chr1	36996833	36997490	658	257	23	83.66	10.83	0.23	Tmem131	ENSMUSG00000026116
155	chr1	37085645	37086314	670	323	21	74.38	10.12	0.29	Vwa3b	ENSMUSG00000050122
156	chr1	37357020	37358413	1394	883	49	173.48	7.95	0.25	Inpp4a	ENSMUSG00000026113
157	chr1	37485627	37486715	1089	352	40	89.88	5.95	0.19	6330578E17Rik, Unc50	ENSMUSG00000026112, ENSMUSG00000026111
158	chr1	37487416	37488383	968	508	40	167.76	12.29	0.23	6330578E17Rik, Unc50	ENSMUSG00000026112, ENSMUSG00000026111
159	chr1	37596921	37597673	753	385	20	60.05	9.4	0.37	Mgat4a	ENSMUSG00000026110
160	chr1	37641898	37642739	842	400	28	78.82	5.78	0.28
161	chr1	37642745	37643407	663	167	26	97.12	10.13	0.18
162	chr1	37920962	37921551	590	320	19	70.45	9.4	0.3	Tsga10	ENSMUSG00000060771
163	chr1	37922267	37923384	1118	224	39	140.26	9.4	0.17	Tsga10	ENSMUSG00000060771
164	chr1	37927369	37928143	775	389	23	75.76	7.95	0.3	Lipt1	ENSMUSG00000037216
165	chr1	37929980	37930534	555	166	16	53.64	5.63	0.42	Lipt1	ENSMUSG00000037216
166	chr1	37945909	37946984	1076	606	48	118.33	7.41	0.18	Mitd1, Mrpl30	ENSMUSG00000026088, ENSMUSG00000026087
167	chr1	37947495	37948715	1221	527	58	142.55	6.27	0.18	Mitd1, Mrpl30	ENSMUSG00000026088, ENSMUSG00000026087
168	chr1	38052657	38053687	1031	588	40	96.63	5.95	0.18	Txndc9, Eif5b	ENSMUSG00000058407, ENSMUSG00000026083
169	chr1	38054189	38054875	687	444	27	113.47	9.4	0.19	Txndc9, Eif5b	ENSMUSG00000058407, ENSMUSG00000026083
170	chr1	38055628	38056839	1212	409	40	129.31	8.68	0.15	Txndc9, Eif5b	ENSMUSG00000058407, ENSMUSG00000026083
171	chr1	38269530	38270136	607	396	17	56.07	7.95	0.41
172	chr1	38604373	38605038	666	373	17	50.68	7.23	0.5
173	chr1	38605859	38606454	596	152	17	57.16	5.78	0.39
174	chr1	38665096	38665737	642	301	17	52.79	6.51	0.44
175	chr1	38665825	38666548	724	413	21	68.7	7.95	0.32
176	chr1	38683036	38683846	811	566	29	102.58	9.35	0.19
177	chr1	38715734	38716299	566	417	16	51.14	5.49	0.48
178	chr1	38751931	38752571	641	397	18	58.77	5.78	0.39
179	chr1	38752601	38753526	926	427	31	110.13	7.95	0.18
180	chr1	39043649	39044533	885	514	32	121.93	10.12	0.16	Pdcl3	ENSMUSG00000026078
181	chr1	39044892	39045852	961	440	33	113.15	8.23	0.19	Pdcl3	ENSMUSG00000026078
182	chr1	39312531	39313422	892	380	29	94.6	8.68	0.17
183	chr1	39338138	39338902	765	480	26	71.84	10	0.28
184	chr1	39423736	39424366	631	237	20	72.29	7.95	0.28	Rpl31	ENSMUSG00000073702
185	chr1	39425663	39426545	883	435	31	115.34	10.84	0.18	Rpl31	ENSMUSG00000073702
186	chr1	39591952	39592494	543	305	15	50.27	6.51	0.5	D1Bwg0212e	ENSMUSG00000003135
187	chr1	39593348	39593983	636	436	22	77.18	7.85	0.29	D1Bwg0212e	ENSMUSG00000003135
188	chr1	39632883	39633579	697	319	19	59.37	7.95	0.38	Rnf149	ENSMUSG00000048234
189	chr1	39770350	39770897	548	374	16	52.93	6.86	0.43
190	chr1	39770994	39771562	569	395	17	52.11	8.86	0.46
191	chr1	39815556	39816676	1121	288	38	72.48	5.27	0.28
192	chr1	39816829	39817566	738	562	33	150.94	8.68	0.2
193	chr1	39818003	39818936	934	529	44	198.64	11.18	0.25
194	chr1	39956646	39957436	791	441	28	96.11	9.77	0.18	Map4k4	ENSMUSG00000026074
195	chr1	39958632	39959433	802	382	26	62.36	6.17	0.36	Map4k4	ENSMUSG00000026074
196	chr1	39959631	39960414	784	392	23	70.72	7.55	0.3	Map4k4	ENSMUSG00000026074
197	chr1	40142412	40143125	714	485	28	116.87	9.4	0.19	Il1r2	ENSMUSG00000026073
198	chr1	40230236	40231080	845	489	29	99.9	10.84	0.19
199	chr1	40281805	40282748	944	394	31	86.34	7.06	0.22	Il1r1	ENSMUSG00000026072
200	chr1	40290589	40291897	1309	316	47	170.55	9.4	0.24
201	chr1	40323511	40324702	1192	319	41	144.63	8.68	0.18
202	chr1	40332484	40333443	960	470	36	123.07	10.76	0.16
203	chr1	40449634	40450168	535	350	20	84.29	7.95	0.22
204	chr1	40492997	40494666	1670	1282	49	137.58	9.07	0.16	Il1rl1	ENSMUSG00000026069
205	chr1	40496627	40499094	2468	337	104	340.47	14.11	0.28	Il1rl1	ENSMUSG00000026069
206	chr1	40501105	40501671	567	324	16	53.96	5.78	0.42	Il1rl1	ENSMUSG00000026069
207	chr1	40501924	40502902	979	478	35	97.53	7.68	0.18
208	chr1	40573108	40573899	792	472	26	58.5	5.33	0.4	Il18rap	ENSMUSG00000026068
209	chr1	40830145	40830855	711	353	21	62.42	7.15	0.36
210	chr1	40846496	40847531	1036	639	40	89.37	6.5	0.2	Mfsd9	ENSMUSG00000041945
211	chr1	40902134	40902819	686	164	22	76.27	6.28	0.3
212	chr1	41387869	41388414	546	370	29	58.35	7.58	0.4
213	chr1	42907457	42908069	613	413	19	67.86	7.95	0.32	Mrps9	ENSMUSG00000060679
214	chr1	42908623	42909347	725	279	23	66.02	6.56	0.33	Mrps9	ENSMUSG00000060679
215	chr1	43149494	43150357	864	632	38	161.57	10.98	0.21	8430432A02Rik	ENSMUSG00000041878
216	chr1	43156117	43156725	609	431	19	68.3	8.68	0.32	Tgfbrap1, AI597479	ENSMUSG00000070939, ENSMUSG00000010290
217	chr1	43199373	43200458	1086	731	33	63.39	5.81	0.37
218	chr1	43203535	43204335	801	572	31	83.8	6.17	0.23
219	chr1	43204936	43206087	1152	624	39	85.08	4.84	0.22
220	chr1	43216013	43219904	3892	2504	154	463.02	8.82	0.79	Fhl2	ENSMUSG00000008136
221	chr1	43224623	43226358	1736	1280	60	205.27	8.68	0.23	Fhl2	ENSMUSG00000008136
222	chr1	43226383	43227656	1274	788	38	116.57	8.68	0.19
223	chr1	43227699	43228263	565	299	19	59.58	5.88	0.38
224	chr1	43275155	43275944	790	499	27	99.81	9.4	0.19
225	chr1	43312893	43313824	932	285	34	129.67	8.68	0.15
226	chr1	43417614	43418250	637	433	20	67.93	7.55	0.32
227	chr1	43418276	43419068	793	367	29	103.5	9.85	0.19
228	chr1	43468996	43470752	1757	738	60	125.19	5.33	0.16
229	chr1	43503286	43504088	803	400	27	98.25	9.4	0.18	Nck2	ENSMUSG00000066877
230	chr1	43519729	43520419	691	377	21	62.56	8.23	0.36
231	chr1	43825362	43825894	533	409	15	51.25	5.78	0.47
232	chr1	43876081	43877141	1061	394	48	120.46	6.17	0.16
233	chr1	43882689	43883879	1191	437	31	78.3	7.23	0.29	Uxs1	ENSMUSG00000057363
234	chr1	43884752	43885767	1016	358	39	153.54	11.57	0.19	Uxs1	ENSMUSG00000057363
235	chr1	43989573	43990485	913	495	33	71.42	7.07	0.3	Tpp2	ENSMUSG00000041763
236	chr1	44098820	44099496	677	393	20	67.34	8.68	0.32
237	chr1	44176662	44178002	1341	404	60	260.6	13.01	0.32	Bivm	ENSMUSG00000041684
238	chr1	44203935	44204644	710	438	23	82.8	10.12	0.24	Ercc5	ENSMUSG00000026048
239	chr1	44204994	44205995	1002	563	31	101.63	7.95	0.19	Ercc5	ENSMUSG00000026048
240	chr1	44452137	44453355	1219	703	45	168.4	9.4	0.23
241	chr1	44454472	44454964	493	332	15	55.42	6.51	0.41
242	chr1	44609375	44610375	1001	562	36	127.87	7.55	0.17	Gulp1	ENSMUSG00000056870
243	chr1	44641972	44642860	889	520	28	94.93	8.68	0.17
244	chr1	45078036	45078515	480	173	14	50.48	6.51	0.5
245	chr1	45365969	45366668	700	292	22	68.22	5.76	0.32	Col3a1	ENSMUSG00000026043
246	chr1	45372366	45373055	690	470	29	63.93	6.06	0.34	Col3a1	ENSMUSG00000026043
247	chr1	45413458	45414106	649	338	19	60.6	8.92	0.37
248	chr1	45536930	45537389	460	287	14	52.63	8.68	0.45
249	chr1	45555510	45556235	726	420	25	70.47	6.04	0.3	Col5a2	ENSMUSG00000026042
250	chr1	45556254	45557138	885	451	33	120.77	8.1	0.16	Col5a2	ENSMUSG00000026042
251	chr1	45629586	45630321	736	360	23	69.41	8.23	0.32
252	chr1	45683120	45683688	569	273	18	53.14	6.44	0.42
253	chr1	45812782	45813565	784	440	24	80.34	7.89	0.28
254	chr1	45852825	45853909	1085	710	33	82.9	5.88	0.24	Wdr75	ENSMUSG00000025995
255	chr1	45921264	45921913	650	268	21	76.64	9.4	0.3
256	chr1	45982485	45983341	857	364	33	132.74	8.68	0.15	Slc40a1	ENSMUSG00000025993
257	chr1	46911025	46911857	833	420	25	64.91	8.82	0.33	Slc39a10	ENSMUSG00000025986
258	chr1	50983356	50984088	733	245	25	77.58	7.84	0.29	Tmeff2	ENSMUSG00000026109
259	chr1	50984320	50985514	1195	646	50	198.28	10.29	0.24	Tmeff2	ENSMUSG00000026109
260	chr1	51019641	51020298	658	286	17	51.37	8.68	0.47
261	chr1	51183681	51184508	828	412	24	72.24	6.86	0.28
262	chr1	51202826	51203657	832	379	22	60.5	11.64	0.37
263	chr1	51208294	51208955	662	347	17	51.02	6.51	0.49
264	chr1	51344720	51345888	1169	810	35	85.38	7.64	0.22	Sdpr	ENSMUSG00000045954
265	chr1	51348157	51350443	2287	1367	99	351.65	12.38	0.32	Sdpr	ENSMUSG00000045954
266	chr1	51390379	51390994	616	290	20	67.53	9.4	0.31
267	chr1	51529326	51529957	632	325	17	53.7	7.95	0.42
268	chr1	51532608	51533169	562	331	17	52.82	6.33	0.44	Obfc2a	ENSMUSG00000026107
269	chr1	51533713	51534839	1127	763	31	88.02	8.56	0.21	Obfc2a	ENSMUSG00000026107
270	chr1	51535417	51536228	812	426	23	61.94	5.7	0.37	Obfc2a	ENSMUSG00000026107
271	chr1	51565107	51565755	649	368	22	76.72	9.96	0.3
272	chr1	51583001	51583545	545	234	20	82.92	10.84	0.24
273	chr1	52169513	52170638	1126	929	56	266.43	14.46	0.34
274	chr1	52175510	52176232	723	441	25	89.88	8.23	0.19	Stat1	ENSMUSG00000026104
275	chr1	52286799	52287690	892	418	30	107.54	8.68	0.18	Gls	ENSMUSG00000026103
276	chr1	52287830	52288487	658	371	17	51.37	6.51	0.47	Gls	ENSMUSG00000026103
277	chr1	52288541	52289194	654	478	21	76.18	8.68	0.3	Gls	ENSMUSG00000026103
278	chr1	52310483	52311269	787	432	21	62.73	8.68	0.36
279	chr1	52556119	52556920	802	466	27	98.37	8.68	0.18	Nab1	ENSMUSG00000002881
280	chr1	52557625	52558088	464	174	14	52.19	7.95	0.45	Nab1	ENSMUSG00000002881
281	chr1	52654887	52655718	832	458	28	101.43	11.57	0.19
282	chr1	52687756	52688464	709	344	19	58.27	7.23	0.4	Tmem194b	ENSMUSG00000043015
283	chr1	52873009	52874238	1230	862	43	153.36	9.4	0.19	Inpp1	ENSMUSG00000026102
284	chr1	52897336	52897892	557	366	16	54.96	5.78	0.4	Hibch	ENSMUSG00000041426
285	chr1	53352557	53353344	788	408	22	68.45	8.68	0.32	Pms1, Ormdl1	ENSMUSG00000026098, ENSMUSG00000026097
286	chr1	53894549	53896215	1667	365	58	177.28	8.73	0.26
287	chr1	53902931	53903947	1017	779	37	122.2	7.6	0.16
288	chr1	53996341	53997149	809	412	25	84.63	7.95	0.22
289	chr1	54613532	54614475	944	388	41	179.04	11.57	0.26	Pgap1	ENSMUSG00000070889
290	chr1	54770332	54771024	693	239	33	158.76	15.9	0.2
291	chr1	54982061	54982772	712	311	30	132.05	9.4	0.15	Ankrd44	ENSMUSG00000052331
292	chr1	54983355	54983995	641	233	22	84.37	10.84	0.22	Ankrd44	ENSMUSG00000052331
293	chr1	54986663	54988353	1691	175	56	184.43	7.95	0.28	Ankrd44	ENSMUSG00000052331
294	chr1	55082493	55083368	876	517	30	81.36	6.04	0.26	Sf3b1	ENSMUSG00000025982
295	chr1	55084375	55085100	726	309	25	70.47	5.49	0.3	Sf3b1	ENSMUSG00000025982
296	chr1	55108671	55109489	819	497	31	115.6	11.45	0.18	Coq10b	ENSMUSG00000025981
297	chr1	55110092	55111546	1455	613	57	133.49	6.86	0.16	Coq10b	ENSMUSG00000025981
298	chr1	55141814	55143835	2022	1530	68	193.83	8.86	0.23	Hspd1, Hspe1	ENSMUSG00000025980, ENSMUSG00000073676
299	chr1	55146230	55147322	1093	306	52	204.46	9.6	0.23	Hspd1, Hspe1	ENSMUSG00000025980, ENSMUSG00000073676
300	chr1	55188672	55190412	1741	871	56	128.84	7.13	0.15	Mob4	ENSMUSG00000025979
301	chr1	55281615	55282475	861	390	33	80.81	5.95	0.27	Rftn2	ENSMUSG00000025978
302	chr1	55284154	55285195	1042	272	46	199.65	10.01	0.25	Rftn2	ENSMUSG00000025978
303	chr1	55294692	55296328	1637	449	69	231.65	8.82	0.23	Mars2	ENSMUSG00000046994
304	chr1	55296458	55297780	1323	556	52	166.11	8.82	0.22	Mars2	ENSMUSG00000046994
305	chr1	55463449	55464233	785	480	23	74.74	7.23	0.29	Plcl1	ENSMUSG00000038349
306	chr1	55585849	55586754	906	375	28	93.09	5.78	0.17
307	chr1	55590166	55590781	616	186	17	55.21	7.23	0.41
308	chr1	55632203	55632868	666	425	24	94.94	11.57	0.17
309	chr1	55922351	55923086	736	267	21	58.16	6.97	0.4
310	chr1	56741984	56742896	913	543	31	70.55	5.33	0.3
311	chr1	57026875	57028036	1162	732	41	129.51	10.13	0.15	Satb2	ENSMUSG00000038331
312	chr1	57030335	57030955	621	447	21	80.07	8.68	0.27	Satb2	ENSMUSG00000038331
313	chr1	57433588	57434425	838	494	34	142.76	11.57	0.18	1700066M21Rik	ENSMUSG00000038323
314	chr1	57434852	57435604	753	384	31	96.3	7.75	0.18	1700066M21Rik	ENSMUSG00000038323
315	chr1	57464077	57464987	911	589	27	86.39	8.68	0.22	9430016H08Rik, 1110034B05Rik	ENSMUSG00000025971, ENSMUSG00000048495
316	chr1	57465035	57466304	1270	950	37	63.41	5.49	0.37	9430016H08Rik, 1110034B05Rik	ENSMUSG00000025971, ENSMUSG00000048495
317	chr1	58025885	58026841	957	473	32	98.48	8.86	0.18
318	chr1	58045417	58046328	912	520	28	92.45	7.23	0.17
319	chr1	58086804	58087780	977	176	34	123.97	7.23	0.16	Aox1	ENSMUSG00000063558
320	chr1	58415519	58416539	1021	326	34	112.52	6.86	0.19
321	chr1	58432075	58432660	586	346	16	52.12	9.4	0.46
322	chr1	58448183	58449166	984	548	31	83.98	6.97	0.23	Bzw1	ENSMUSG00000051223
323	chr1	58450734	58451988	1255	414	31	84.22	8.26	0.22	Bzw1	ENSMUSG00000051223
324	chr1	58478921	58479985	1065	661	40	135.28	8.23	0.16	Clk1	ENSMUSG00000026034
325	chr1	58502596	58503776	1181	831	43	159.52	8.68	0.2	Nif3l1, Ppil3	ENSMUSG00000026036, ENSMUSG00000026035
326	chr1	58561022	58561466	445	275	15	61.04	7.95	0.37	Orc2	ENSMUSG00000026037
327	chr1	58562127	58563011	885	449	27	81.03	9.27	0.26	Orc2	ENSMUSG00000026037
328	chr1	58642054	58642870	817	383	33	138.5	14.46	0.17	Fam126b, Ndufb3	ENSMUSG00000038174, ENSMUSG00000026032
329	chr1	58643476	58644668	1193	662	46	178.92	10.84	0.26	Fam126b, Ndufb3	ENSMUSG00000038174, ENSMUSG00000026032
330	chr1	58709110	58709609	500	327	16	61.14	10.12	0.37
331	chr1	58710133	58710758	626	177	19	57.75	6.33	0.39
332	chr1	58719578	58720430	853	413	29	105.56	11.57	0.19
333	chr1	58720460	58721395	936	474	30	96.15	7.95	0.18
334	chr1	58767776	58768504	729	370	24	87.15	7.95	0.22	Cflar	ENSMUSG00000026031
335	chr1	58770453	58771619	1167	383	36	76.03	5.14	0.3	Cflar	ENSMUSG00000026031
336	chr1	58771634	58772247	614	440	18	57.16	7.42	0.39	Cflar	ENSMUSG00000026031
337	chr1	58782113	58783348	1236	415	47	149.18	11.37	0.19
338	chr1	58784178	58786464	2287	1827	117	447.54	11.41	0.69
339	chr1	58818071	58819152	1082	885	30	67.9	5.88	0.32
340	chr1	58853668	58854289	622	177	17	54.64	10.12	0.4	Casp8	ENSMUSG00000026029
341	chr1	58913129	58913722	594	418	28	136.16	15.18	0.16
342	chr1	58916156	58916855	700	406	18	53.37	8.68	0.42
343	chr1	58916992	58917673	682	362	20	66.83	9.4	0.32
344	chr1	58966632	58967209	578	272	16	52.89	7.23	0.43
345	chr1	59008965	59009803	839	501	27	58.65	5.33	0.4
346	chr1	59030719	59031554	836	479	30	102.88	11.67	0.19	Trak2, Stradb	ENSMUSG00000026028, ENSMUSG00000026027
347	chr1	59175801	59176627	827	482	27	95.44	7.95	0.18	Als2cr4	ENSMUSG00000038079
348	chr1	59177198	59177879	682	420	24	92.88	10.12	0.17	Als2cr4	ENSMUSG00000038079
349	chr1	59220006	59220426	421	187	16	63.44	8.23	0.37	Mpp4	ENSMUSG00000079550
350	chr1	59293143	59293815	673	307	20	64.12	6.17	0.34	Als2	ENSMUSG00000026024
351	chr1	59294140	59294765	626	195	18	60.25	7.23	0.37	Als2	ENSMUSG00000026024
352	chr1	59501338	59502136	799	355	21	61.67	5.78	0.37
353	chr1	59537216	59538731	1516	319	60	233.89	10.12	0.24	Fzd7	ENSMUSG00000041075
354	chr1	59539833	59543633	3801	1757	166	445.77	7.75	0.68	Fzd7	ENSMUSG00000041075
355	chr1	59543687	59545083	1397	1193	56	159.38	7.32	0.2	Fzd7	ENSMUSG00000041075
356	chr1	59626128	59626922	795	441	24	79.86	7.23	0.28
357	chr1	59635783	59636812	1030	363	35	124.23	8.68	0.16
358	chr1	59725806	59727169	1364	784	45	150.71	7.95	0.2	Sumo1	ENSMUSG00000026021
359	chr1	59727625	59728546	922	175	28	91.4	7.23	0.19	Sumo1	ENSMUSG00000026021
360	chr1	59741027	59741687	661	415	21	75.38	8.68	0.3	Nop58	ENSMUSG00000026020
361	chr1	59742245	59742927	683	315	20	66.64	7.22	0.33	Nop58	ENSMUSG00000026020
362	chr1	59743019	59743554	536	385	16	57.14	5.78	0.39	Nop58	ENSMUSG00000026020
363	chr1	59744052	59745369	1318	809	45	109.34	8.23	0.18	Nop58	ENSMUSG00000026020
364	chr1	59818920	59819942	1023	503	37	138.6	9.4	0.17	Bmpr2	ENSMUSG00000067336
365	chr1	59822740	59823872	1133	724	39	138.43	10.84	0.17	Bmpr2	ENSMUSG00000067336
366	chr1	59970689	59971283	595	197	20	76.5	10.84	0.3	Fam117b	ENSMUSG00000041040
367	chr1	59972119	59972830	712	260	18	50.72	7.04	0.5	Fam117b	ENSMUSG00000041040
368	chr1	60153148	60153781	634	390	20	53.21	5.49	0.42	Carf, Wdr12	ENSMUSG00000026017, ENSMUSG00000026019
369	chr1	60155531	60156291	761	311	24	77.21	7.95	0.29	Carf, Wdr12	ENSMUSG00000026017, ENSMUSG00000026019
370	chr1	60236234	60236739	506	254	15	51.23	8.23	0.48	Nbeal1	ENSMUSG00000073664
371	chr1	60291591	60292333	743	328	25	92.12	9.4	0.18
372	chr1	60399420	60400297	878	521	27	85.72	8.99	0.23	Cyp20a1	ENSMUSG00000049439
373	chr1	60401173	60401970	798	356	26	87.49	8.92	0.21	Cyp20a1	ENSMUSG00000049439
374	chr1	60465539	60466266	728	496	28	106.24	11.29	0.19	Abi2	ENSMUSG00000026782
375	chr1	60466991	60467864	874	406	32	86.11	7.2	0.22	Abi2	ENSMUSG00000026782
376	chr1	60623961	60624618	658	487	18	53.14	6.77	0.42	Raph1	ENSMUSG00000026014
377	chr1	60880503	60881357	855	618	35	140.93	10.29	0.17
378	chr1	60881603	60882451	849	416	31	113.88	12.35	0.19
379	chr1	60973330	60974426	1097	676	40	131.2	8.23	0.15
380	chr1	61198399	61199526	1128	341	42	146.76	10.61	0.19
381	chr1	61685793	61686493	701	390	24	90.31	9.38	0.19	Pard3b	ENSMUSG00000052062
382	chr1	62490401	62491164	764	377	21	64.83	7.23	0.33
383	chr1	62491238	62491708	471	143	14	51.43	6.51	0.47
384	chr1	62512605	62513437	833	453	29	102.62	13.03	0.19
385	chr1	62597495	62598131	637	429	27	121.04	11.57	0.16
386	chr1	62748946	62749810	865	311	29	97.6	8.68	0.18	Nrp2	ENSMUSG00000025969
387	chr1	62751083	62751602	520	346	16	58.87	6.51	0.39	Nrp2	ENSMUSG00000025969
388	chr1	62751781	62752999	1219	1044	45	168.4	8.68	0.23	Nrp2	ENSMUSG00000025969
389	chr1	62753360	62754512	1153	736	44	149.68	10.13	0.19	Nrp2	ENSMUSG00000025969
390	chr1	62756560	62757234	675	389	18	55.58	8.68	0.41
391	chr1	62759704	62760722	1019	608	35	109.53	6.97	0.18
392	chr1	62767805	62768728	924	379	36	144.89	9.4	0.18
393	chr1	62797206	62798032	827	471	24	50.39	5.14	0.5
394	chr1	62813866	62814907	1042	153	36	86.33	6.05	0.22
395	chr1	62979342	62980618	1277	334	43	141.19	9.68	0.17
396	chr1	63159101	63160020	920	555	30	104.29	8.68	0.18
397	chr1	63161569	63162777	1209	293	39	107.78	7.03	0.18
398	chr1	63221615	63223009	1395	899	53	162.93	8.82	0.21	Ndufs1, Eef1b2	ENSMUSG00000025968, ENSMUSG00000025967
399	chr1	63224015	63225473	1459	716	65	248.67	10.13	0.28	Ndufs1, Eef1b2	ENSMUSG00000025968, ENSMUSG00000025967
400	chr1	63777509	63778538	1030	640	35	108.26	9.5	0.18	Mdh1b, Fastkd2	ENSMUSG00000025963, ENSMUSG00000025962
401	chr1	63812744	63813275	532	185	17	64.02	7.95	0.34	4933402D24Rik	ENSMUSG00000025961
402	chr1	64168909	64169741	833	628	31	93.22	7.06	0.17	Klf7	ENSMUSG00000025959
403	chr1	64272093	64272855	763	355	29	111.67	10.29	0.18
404	chr1	64272899	64273740	842	398	29	78.82	6.93	0.28
405	chr1	64352313	64353366	1054	575	37	108.47	7.06	0.19
406	chr1	64577894	64579069	1176	399	46	118.52	7.26	0.18	Creb1	ENSMUSG00000025958
407	chr1	64580209	64581142	934	531	31	87.43	8.82	0.22	Creb1	ENSMUSG00000025958
408	chr1	64660894	64662155	1262	824	43	149.5	7.95	0.19	Mettl21a	ENSMUSG00000025956
409	chr1	64662245	64663415	1171	710	52	153.52	7.75	0.19	Mettl21a	ENSMUSG00000025956
410	chr1	64664416	64665301	886	264	35	143.07	10.84	0.18	Mettl21a	ENSMUSG00000025956
411	chr1	64696049	64696837	789	617	28	51.09	5.1	0.48
412	chr1	64736147	64737058	912	463	32	60.12	7.41	0.37	Ccnyl1	ENSMUSG00000070871
413	chr1	64737993	64739308	1316	882	41	86.01	6.17	0.22	Ccnyl1	ENSMUSG00000070871
414	chr1	64783102	64783709	608	298	18	62.09	7.95	0.36	Fzd5	ENSMUSG00000045005
415	chr1	64784609	64785850	1242	741	52	190.84	10.13	0.31	Fzd5	ENSMUSG00000045005
416	chr1	64802673	64803477	805	521	27	91.46	7.95	0.19
417	chr1	64837737	64838268	532	174	18	70.7	8.68	0.3
418	chr1	64841856	64842666	811	491	26	56.63	5.33	0.4
419	chr1	64853817	64854623	807	459	20	55.37	8.66	0.41
420	chr1	64976076	64976820	745	489	24	74.31	7.6	0.29
421	chr1	64996580	64997329	750	342	22	52.22	6.59	0.45
422	chr1	65194689	65195033	345	172	14	66.08	10.12	0.32
423	chr1	65223909	65224905	997	461	36	86.67	6.29	0.22
424	chr1	65225863	65226730	868	465	30	76.02	6.17	0.3
425	chr1	65233751	65234315	565	181	17	60.28	6.5	0.37	Idh1, Pikfyve	ENSMUSG00000025950, ENSMUSG00000025949
426	chr1	65357876	65358644	769	412	23	58.89	5.75	0.39	Pth2r	ENSMUSG00000025946
427	chr1	65400085	65400876	792	502	24	58.3	6.04	0.4
428	chr1	65979097	65980320	1224	524	47	172.98	8.92	0.24
429	chr1	66211151	66212238	1088	612	39	144	10.12	0.18
430	chr1	66221908	66223439	1532	876	55	196.8	10.84	0.24	Mtap2	ENSMUSG00000015222
431	chr1	66695939	66696549	611	374	19	64.57	8.92	0.33
432	chr1	66748159	66749117	959	696	37	146.18	9.33	0.18	Rpe	ENSMUSG00000026005
433	chr1	66864337	66865029	693	426	21	71.89	7.23	0.28	1110028C15Rik	ENSMUSG00000026004
434	chr1	66892756	66893529	774	456	26	60.34	4.84	0.37
435	chr1	66908265	66909524	1260	729	41	129.38	6.86	0.15	Acadl	ENSMUSG00000026003
436	chr1	67084599	67085236	638	444	31	144.41	12.29	0.18	Lancl1	ENSMUSG00000026000
437	chr1	67096389	67096813	425	181	13	50.05	7.95	0.5
438	chr1	68827201	68828055	855	533	27	73.49	4.7	0.29
439	chr1	69152455	69153442	988	206	38	150.28	9.4	0.2	Erbb4	ENSMUSG00000062209
440	chr1	69288327	69289255	929	443	30	89.69	8.86	0.2
441	chr1	69323479	69324776	1298	992	37	57.2	5.95	0.39
442	chr1	69413697	69414263	567	331	18	63.19	7.55	0.36
443	chr1	69499616	69500146	531	308	15	51.45	7.23	0.47
444	chr1	69656649	69657537	889	734	34	71.68	4.53	0.29
445	chr1	69731218	69731897	680	248	22	79.63	7.22	0.29	Ikzf2	ENSMUSG00000025997
446	chr1	69734219	69734898	680	293	25	81.78	9.41	0.26	Ikzf2	ENSMUSG00000025997
447	chr1	69837006	69837567	562	393	16	51.53	7.55	0.47
448	chr1	71604187	71605236	1050	596	36	95.04	8.78	0.17	Atic	ENSMUSG00000026192
449	chr1	71695622	71698571	2950	2523	111	179.03	5.49	0.26	Fn1, Apol7d	ENSMUSG00000026193, ENSMUSG00000073652
450	chr1	71700076	71701346	1271	524	56	203.97	9.61	0.23	Fn1, Apol7d	ENSMUSG00000026193, ENSMUSG00000073652
451	chr1	71726761	71727326	566	406	18	66.67	7.23	0.33
452	chr1	71730001	71730597	597	338	17	57.06	6.51	0.39
453	chr1	71932732	71933231	500	349	16	61.14	6.51	0.37
454	chr1	71939550	71940367	818	397	31	53.13	5.37	0.42
455	chr1	71940442	71941247	806	558	25	57.02	5.14	0.39
456	chr1	71941709	71942330	622	388	21	59.9	5.49	0.37
457	chr1	71942507	71943390	884	418	27	76.42	6.91	0.29
458	chr1	71956906	71957637	732	400	25	93.34	11.55	0.17
459	chr1	71982603	71983278	676	301	25	61.53	7.77	0.37
460	chr1	72017200	72018034	835	529	29	93	8.75	0.17
461	chr1	72048476	72049837	1362	1037	40	108.63	9.96	0.19	Gm5528	ENSMUSG00000060125
462	chr1	72131316	72131856	541	373	16	53.19	5.44	0.42
463	chr1	72352710	72353991	1282	398	40	123.18	7.67	0.16	Xrcc5	ENSMUSG00000026187
464	chr1	72354229	72355106	878	428	29	102.61	8.68	0.19	Xrcc5	ENSMUSG00000026187
465	chr1	72474838	72475786	949	791	33	114.59	8.92	0.18
466	chr1	72496613	72497443	831	472	26	83.86	8.92	0.23
467	chr1	72511542	72512132	591	422	18	60.56	6.17	0.37
468	chr1	72630231	72631191	961	455	29	88.36	6.86	0.21	Smarcal1	ENSMUSG00000039354
469	chr1	72645703	72646994	1292	417	46	165.9	10.12	0.22
470	chr1	72757165	72757772	608	391	17	55.98	10.12	0.4	Rpl37a	ENSMUSG00000046330
471	chr1	72758640	72760763	2124	1045	75	212.1	8.44	0.22	Rpl37a	ENSMUSG00000046330
472	chr1	73997396	73998256	861	382	27	61.5	4.63	0.37
473	chr1	74002312	74002791	480	203	22	68.22	6.59	0.32
474	chr1	74008524	74009665	1142	817	45	160.17	10.07	0.21
475	chr1	74043829	74046030	2202	507	75	248.68	8.68	0.28
476	chr1	74053867	74054470	604	402	20	52.17	5.66	0.45
477	chr1	74054482	74055823	1342	634	44	146.76	7.95	0.19
478	chr1	74089919	74090441	523	359	15	52.26	7.23	0.45
479	chr1	74112334	74113070	737	466	24	79.78	7.23	0.29
480	chr1	74171494	74172283	790	295	24	80.39	7.95	0.28	Tns1, Rufy4	ENSMUSG00000055322, ENSMUSG00000061815
481	chr1	74282273	74282977	705	374	26	103.79	13.01	0.19	Arpc2	ENSMUSG00000006304
482	chr1	74283861	74287524	3664	2504	144	264.27	6.66	0.33	Arpc2	ENSMUSG00000006304
483	chr1	74295791	74296404	614	244	19	64.24	6.17	0.34
484	chr1	74329987	74330823	837	405	31	98.8	9.41	0.18	Gpbar1, Aamp, Pnkd	ENSMUSG00000064272, ENSMUSG00000006299, ENSMUSG00000026179
485	chr1	74331796	74332979	1184	403	46	180.17	11.57	0.27	Aamp, Pnkd	ENSMUSG00000006299, ENSMUSG00000026179
486	chr1	74342378	74343458	1081	382	42	87.5	6.59	0.21
487	chr1	74343820	74346761	2942	1395	112	406.01	10.12	0.5	Tmbim1	ENSMUSG00000006301
488	chr1	74348269	74350254	1986	1682	84	340.48	13.74	0.28	Tmbim1	ENSMUSG00000006301
489	chr1	74350871	74351776	906	416	28	88.05	10.98	0.21	Tmbim1	ENSMUSG00000006301
490	chr1	74378367	74378955	589	378	17	57.86	7.95	0.39
491	chr1	74379190	74380220	1031	858	35	99.51	7.06	0.19
492	chr1	74433533	74434301	769	377	26	60.86	7.26	0.37	Ctdsp1	ENSMUSG00000026176
493	chr1	74438927	74440136	1210	192	39	127.38	7.83	0.17	Ctdsp1	ENSMUSG00000026176
494	chr1	74444055	74444965	911	438	37	153.91	10.83	0.19
495	chr1	74550766	74552208	1443	398	52	187.64	12.29	0.29	Rqcd1	ENSMUSG00000026174
496	chr1	74553506	74555089	1584	1136	67	182.7	8.23	0.28	Rqcd1	ENSMUSG00000026174
497	chr1	74633413	74634266	854	277	36	155.27	13.01	0.19	Zfp142, Bcs1l	ENSMUSG00000026135, ENSMUSG00000026172
498	chr1	74647100	74647786	687	343	19	60.31	7.95	0.37	Rnf25, Stk36	ENSMUSG00000026171, ENSMUSG00000033276
499	chr1	74647926	74648630	705	358	22	76.92	7.95	0.29	Rnf25, Stk36	ENSMUSG00000026171, ENSMUSG00000033276
500	chr1	74708688	74709680	993	371	27	84.51	5.45	0.22	Ttll4	ENSMUSG00000033257
501	chr1	74795373	74796322	950	480	35	134.26	10.84	0.16	Prkag3	ENSMUSG00000006542
502	chr1	74819865	74820443	579	167	17	55.76	6.17	0.4	Wnt6	ENSMUSG00000033227
503	chr1	74853403	74853981	579	152	19	71.74	9.4	0.29
504	chr1	74854932	74855384	453	226	16	66.95	8.68	0.32
505	chr1	75121751	75122470	720	321	21	69.1	9.4	0.32
506	chr1	75136780	75139258	2479	1667	86	288.1	8.68	0.17	1810031K17Rik, Fam134a	ENSMUSG00000033159, ENSMUSG00000049339
507	chr1	75139686	75140303	618	441	20	73.78	7.95	0.29	1810031K17Rik, Fam134a	ENSMUSG00000033159, ENSMUSG00000049339
508	chr1	75164402	75165118	717	317	21	59.97	6.33	0.37	Zfand2b	ENSMUSG00000026197
509	chr1	75165600	75166501	902	169	37	124.35	9.14	0.16	Zfand2b	ENSMUSG00000026197
510	chr1	75175841	75177020	1180	606	54	240.79	11.57	0.26	Abcb6	ENSMUSG00000026198
511	chr1	75187299	75188320	1022	561	35	125.18	8.68	0.16	Atg9a	ENSMUSG00000033124
512	chr1	75205906	75207416	1511	1048	56	206.35	10.12	0.24	Glb1l, Stk16	ENSMUSG00000026200, ENSMUSG00000026201
513	chr1	75207618	75208985	1368	394	56	226.23	12.29	0.26	Glb1l, Stk16	ENSMUSG00000026200, ENSMUSG00000026201
514	chr1	75214332	75216516	2185	1762	66	206.34	8.92	0.24	Tuba4a	ENSMUSG00000026202
515	chr1	75217990	75218543	554	307	16	55.26	6.51	0.41	Tuba4a	ENSMUSG00000026202
516	chr1	75227159	75228111	953	472	28	57.83	5.14	0.39	Dnajb2	ENSMUSG00000026203
517	chr1	75232264	75232914	651	480	23	89.95	10.84	0.19	Dnajb2	ENSMUSG00000026203
518	chr1	75233378	75234556	1179	537	58	272.92	15.9	0.29	Dnajb2	ENSMUSG00000026203
519	chr1	75244897	75245490	594	430	18	63.57	9.4	0.34
520	chr1	75312470	75313817	1348	722	51	193.12	10.12	0.23	Dnpep	ENSMUSG00000026209
521	chr1	75377908	75378605	698	336	25	97.72	11.57	0.18
522	chr1	75378990	75379779	790	521	25	82.15	7.55	0.24
523	chr1	75388972	75389818	847	581	26	57.98	5.66	0.39
524	chr1	75389878	75390643	766	485	30	88.22	7.2	0.21
525	chr1	75394808	75396474	1667	1476	76	330.54	15.9	0.25
526	chr1	75396883	75398157	1275	661	48	174.92	9.4	0.25
527	chr1	75432570	75433431	862	360	26	85.27	8.68	0.22	Gmppa	ENSMUSG00000033021
528	chr1	75474131	75474988	858	595	27	91.97	6.51	0.18	Chpf, Tmem198	ENSMUSG00000032997, ENSMUSG00000051703
529	chr1	75483606	75484484	879	559	30	109.1	7.95	0.19
530	chr1	75501384	75502142	759	358	21	65.3	7.95	0.32	Obsl1, Inha	ENSMUSG00000026211, ENSMUSG00000032968
531	chr1	75517448	75518115	668	248	23	87.81	9.4	0.21	Stk11ip	ENSMUSG00000026213
532	chr1	75518229	75518940	712	354	24	89.17	9.4	0.2	Stk11ip	ENSMUSG00000026213
533	chr1	75542429	75542853	425	256	16	51.86	6.41	0.46	Slc4a3	ENSMUSG00000006576
534	chr1	75555709	75556226	518	331	19	56.58	8.23	0.4
535	chr1	77511892	77513036	1145	732	44	171.32	10.12	0.24	Epha4	ENSMUSG00000026235
536	chr1	77691903	77692724	822	346	22	61.48	8.23	0.37
537	chr1	77816390	77816927	538	158	16	56.93	7.95	0.39
538	chr1	77829288	77830007	720	346	23	81.67	10.84	0.26
539	chr1	77842019	77842553	535	365	15	51.06	7.23	0.49
540	chr1	77842778	77843688	911	499	27	86.39	10.12	0.22
541	chr1	77843796	77844770	975	564	33	86.89	6.59	0.22
542	chr1	78056510	78057488	979	553	35	129.27	10.02	0.15
543	chr1	78144968	78145853	886	341	31	114.97	10.12	0.18
544	chr1	78183715	78184717	1003	827	34	105.3	6.97	0.19
545	chr1	78189976	78190890	915	577	29	98.43	7.23	0.18	Pax3	ENSMUSG00000004872
546	chr1	78191689	78192371	683	312	24	92.75	10.84	0.17	Pax3	ENSMUSG00000004872
547	chr1	78193719	78194991	1273	461	39	88.07	5.49	0.21	Pax3	ENSMUSG00000004872
548	chr1	78212510	78213226	717	390	21	69.4	7.23	0.32
549	chr1	78343390	78344148	759	376	23	61.45	7.64	0.37
550	chr1	78344404	78345169	766	233	29	71.48	5.49	0.3
551	chr1	78383821	78385778	1958	1083	59	180.73	9.4	0.27
552	chr1	78391651	78393543	1893	443	68	239.54	10.12	0.25
553	chr1	78485735	78486738	1004	696	33	114.15	7.95	0.19	Farsb	ENSMUSG00000026245
554	chr1	78525370	78526645	1276	928	42	94.74	5.66	0.17
555	chr1	78534161	78534758	598	391	19	69.46	8.66	0.32
556	chr1	78653394	78654232	839	392	28	100.6	8.68	0.19	Acsl3, Utp14b	ENSMUSG00000032883, ENSMUSG00000079470
557	chr1	78655104	78656289	1186	832	36	112.94	6.86	0.19	Acsl3, Utp14b	ENSMUSG00000032883, ENSMUSG00000079470
558	chr1	78741346	78742472	1127	680	36	119.61	10.12	0.18
559	chr1	79140818	79141353	536	358	15	50.96	7.23	0.5
560	chr1	79466505	79467425	921	368	27	51.23	3.39	0.48
561	chr1	79667720	79668465	746	359	24	85.2	8.68	0.22	Ap1s3	ENSMUSG00000054702
562	chr1	79694393	79695018	626	384	19	66.45	7.95	0.32
563	chr1	79754382	79754966	585	223	17	58.27	7.95	0.4	Wdfy1	ENSMUSG00000073643
564	chr1	79755161	79756246	1086	446	41	158.14	11.57	0.2	Wdfy1	ENSMUSG00000073643
565	chr1	79756260	79757098	839	352	27	94.08	7.23	0.17	Wdfy1	ENSMUSG00000073643
566	chr1	79820394	79821128	735	206	28	108.57	8.92	0.19
567	chr1	80335371	80336291	921	455	32	74.68	7.75	0.29	Cul3	ENSMUSG00000004364
568	chr1	80337646	80338370	725	318	26	101.15	12.29	0.19	Cul3	ENSMUSG00000004364
569	chr1	81740580	81741149	570	355	18	66.21	9.4	0.32
570	chr1	81741253	81741954	702	507	23	73.1	6.97	0.29
571	chr1	81742840	81743384	545	265	16	56.19	7.23	0.41
572	chr1	81948076	81949031	956	784	30	86.83	6.33	0.22
573	chr1	82106349	82107112	764	473	23	76.89	7.95	0.29
574	chr1	82185737	82187027	1291	472	42	101.6	8.78	0.19
575	chr1	82279215	82279926	712	537	34	163.42	10.12	0.22
576	chr1	82280093	82280821	729	493	22	74.34	6.51	0.29
577	chr1	82280944	82281441	498	149	16	54.88	7.23	0.4
578	chr1	82283375	82285020	1646	1129	71	295.62	10.84	0.18	Irs1	ENSMUSG00000055980
579	chr1	82286223	82286792	570	157	21	79.62	7.95	0.29	Irs1	ENSMUSG00000055980
580	chr1	82288533	82289184	652	284	27	111.24	13.74	0.18	Irs1	ENSMUSG00000055980
581	chr1	82313851	82314496	646	203	21	77.1	7.23	0.29	Rhbdd1	ENSMUSG00000026142
582	chr1	82534391	82534912	522	300	15	52.36	6.51	0.45
583	chr1	82574665	82575295	631	362	17	53.8	8.68	0.42
584	chr1	82592734	82593576	843	444	24	53.67	4.94	0.42
585	chr1	82608424	82608983	560	267	17	60.89	6.51	0.37
586	chr1	82721781	82722820	1040	499	41	164.52	10.84	0.22	Mff	ENSMUSG00000026150
587	chr1	82797798	82798645	848	444	24	64.18	6.35	0.34
588	chr1	82804353	82805972	1620	1196	49	72.62	4.33	0.28
589	chr1	82828042	82829461	1420	317	46	142.62	8.92	0.18
590	chr1	82835324	82835922	599	322	18	63.03	7.23	0.36	Agfg1	ENSMUSG00000026159
591	chr1	82836961	82837755	795	502	25	86.15	9.4	0.22	Agfg1	ENSMUSG00000026159
592	chr1	83156091	83156723	633	256	19	65.71	7.95	0.32	Wdr69	ENSMUSG00000053161
593	chr1	83846892	83847680	789	398	22	68.35	9.4	0.32
594	chr1	83859265	83860007	743	349	19	53.56	8.44	0.42
595	chr1	84173571	84174222	652	369	20	69.98	6.51	0.31
596	chr1	84403696	84404206	511	295	17	66.5	9.4	0.32
597	chr1	84834487	84835048	562	284	16	54.46	7.95	0.41	Trip12, Fbxo36	ENSMUSG00000026219, ENSMUSG00000073633
598	chr1	84878751	84879266	516	339	16	59.32	6.51	0.38
599	chr1	84931962	84932421	460	175	14	52.63	6.51	0.45	Slc16a14	ENSMUSG00000026220
600	chr1	87791884	87792838	955	177	36	133.85	8.92	0.16	Itm2c	ENSMUSG00000026223
601	chr1	87961996	87963383	1388	580	47	154.43	11.57	0.19	Psmd1	ENSMUSG00000026229
602	chr1	88006975	88007390	416	239	13	51.07	7.95	0.48	Htr2b	ENSMUSG00000026228
603	chr1	88043288	88045497	2210	1260	70	201.79	7.48	0.25
604	chr1	88050192	88051097	906	430	27	78.4	7.24	0.29	Armc9	ENSMUSG00000062590
605	chr1	88051617	88052468	852	355	24	51.66	6.47	0.46	Armc9	ENSMUSG00000062590
606	chr1	88256556	88258111	1556	1095	63	170.39	8.23	0.24	Ncl	ENSMUSG00000026234
607	chr1	88331347	88332228	882	199	39	173.72	13.01	0.25
608	chr1	88336701	88338072	1372	311	57	191.37	10	0.31
609	chr1	88338110	88338670	561	409	18	67.24	7.95	0.32
610	chr1	88339168	88340362	1195	394	65	328.27	13.74	0.25
611	chr1	88344185	88345169	985	602	35	96.83	6.59	0.18
612	chr1	88366326	88367008	683	450	22	72.8	7.97	0.29	Rpl30-ps6	ENSMUSG00000067125
613	chr1	88367282	88368590	1309	459	40	87.44	7	0.21	Rpl30-ps6	ENSMUSG00000067125
614	chr1	88368801	88369667	867	449	35	104.11	8.23	0.18	Rpl30-ps6	ENSMUSG00000067125
615	chr1	88383216	88383836	621	212	22	56.64	6.78	0.4
616	chr1	88384327	88385663	1337	713	65	128.25	7.24	0.16
617	chr1	88400003	88400656	654	430	20	56.81	8.37	0.4
618	chr1	88400901	88402166	1266	444	45	120.5	6.04	0.16
619	chr1	88419025	88419739	715	454	22	75.83	7.95	0.3	Ptma	ENSMUSG00000026238
620	chr1	88422011	88422809	799	307	27	98.73	7.95	0.18	Ptma	ENSMUSG00000026238
621	chr1	88424985	88426693	1709	456	65	230.76	9.6	0.23	Ptma	ENSMUSG00000026238
622	chr1	88477811	88478857	1047	641	39	149.33	13.01	0.19	Pde6d, Cops7b	ENSMUSG00000026239, ENSMUSG00000026240
623	chr1	88479394	88480477	1084	888	32	117.93	6.17	0.19	Pde6d, Cops7b	ENSMUSG00000026239, ENSMUSG00000026240
624	chr1	88483098	88483709	612	353	21	81.18	8.68	0.26	Pde6d, Cops7b	ENSMUSG00000026239, ENSMUSG00000026240
625	chr1	88566334	88566899	566	388	18	66.67	7.95	0.33	Nppc	ENSMUSG00000026241
626	chr1	88599594	88600322	729	438	30	129.42	10.84	0.15	Dis3l2	ENSMUSG00000053333
627	chr1	89076935	89078276	1342	325	40	76.19	6.03	0.3
628	chr1	89109455	89110439	985	343	38	132.81	8.23	0.15	Eif4e2	ENSMUSG00000026254
629	chr1	89111266	89112843	1578	558	55	197.82	11.57	0.24	Eif4e2	ENSMUSG00000026254
630	chr1	89113628	89114107	480	317	14	50.48	7.95	0.5	Eif4e2	ENSMUSG00000026254
631	chr1	89160441	89161299	859	475	27	91.86	8.68	0.18	Efhd1	ENSMUSG00000026255
632	chr1	89382298	89383042	745	453	25	74.04	7.06	0.29
633	chr1	89388928	89389750	823	437	26	51.09	6.86	0.48
634	chr1	89471596	89472191	596	426	20	76.38	8.68	0.29	Ngef	ENSMUSG00000026259
635	chr1	89490665	89491752	1088	301	32	84.94	6.97	0.22
636	chr1	89503974	89504504	531	169	15	51.45	8.68	0.47
637	chr1	89586635	89587213	579	353	17	58.88	7.95	0.39
638	chr1	89653224	89654150	927	334	34	98	6.04	0.18	Atg16l1	ENSMUSG00000026289
639	chr1	89688517	89689470	954	379	26	58.38	6.04	0.4	5830472F04Rik	ENSMUSG00000073623
640	chr1	89737249	89737830	582	305	16	52.5	6.51	0.45
641	chr1	89743879	89744778	900	639	27	75.5	6.33	0.3
642	chr1	89745488	89746551	1064	452	33	101.64	7.55	0.19	Dgkd	ENSMUSG00000070738
643	chr1	89750278	89751606	1329	639	65	302.25	13.01	0.19	Dgkd	ENSMUSG00000070738
644	chr1	90157353	90159896	2544	1617	125	51.07	3.78	0.48
645	chr1	90170780	90175344	4565	2311	371	364.34	7.08	0.36	Hjurp	ENSMUSG00000044783
646	chr1	90242663	90243187	525	227	15	52.05	7.95	0.46
647	chr1	90257719	90258591	873	331	27	71.67	4.7	0.29
648	chr1	90324627	90325361	735	306	20	61.69	8.68	0.37
649	chr1	90349031	90349700	670	241	21	74.38	7.95	0.29
650	chr1	90370439	90370990	552	168	17	50.01	5.92	0.5
651	chr1	90372267	90373371	1105	455	42	78.82	7.06	0.28
652	chr1	90452450	90453218	769	429	21	64.37	9.4	0.34
653	chr1	90455483	90456329	847	405	27	74.32	5.88	0.29
654	chr1	90457585	90458348	764	304	24	51.66	4.84	0.46
655	chr1	90535966	90537544	1579	444	68	165.02	7.8	0.22
656	chr1	90551152	90551769	618	380	23	66.88	7.2	0.32
657	chr1	90558677	90559603	927	169	29	77.07	5.88	0.29
658	chr1	90559619	90560610	992	361	44	116.02	7.37	0.18
659	chr1	90564613	90565494	882	408	28	70.01	7.13	0.31
660	chr1	90593897	90596170	2274	470	91	349.3	13.74	0.31	Arl4c	ENSMUSG00000049866
661	chr1	90599033	90599815	783	175	24	78.87	7.04	0.28	Arl4c	ENSMUSG00000049866
662	chr1	90626001	90626456	456	291	14	53.07	5.78	0.43
663	chr1	90765262	90766837	1576	1132	59	176.71	8.23	0.26
664	chr1	90884437	90885141	705	275	24	72.78	8.23	0.29
665	chr1	90891180	90891738	559	177	16	54.76	7.95	0.4
666	chr1	90911739	90912582	844	467	25	63.86	7.06	0.34
667	chr1	90966028	90966604	577	382	22	77.18	8.91	0.29	Sh3bp4	ENSMUSG00000036206
668	chr1	90967942	90969508	1567	331	69	292.98	11.57	0.18	Sh3bp4	ENSMUSG00000036206
669	chr1	90970756	90971732	977	666	29	58.35	5.53	0.4	Sh3bp4	ENSMUSG00000036206
670	chr1	90976777	90978455	1679	491	66	164.74	7.75	0.22
671	chr1	91003427	91005089	1663	479	66	179.55	7.72	0.26
672	chr1	91005355	91006197	843	381	32	86	9.91	0.22
673	chr1	91016302	91016915	614	175	19	60	5.79	0.37
674	chr1	91017395	91020753	3359	2473	140	482.51	10.13	0.92
675	chr1	91020901	91021944	1044	538	41	124.53	8.23	0.16
676	chr1	91027362	91028095	734	367	18	50.52	7.95	0.5
677	chr1	91028663	91029645	983	497	32	110.07	10.12	0.18
678	chr1	91141008	91141570	563	171	16	54.36	7.95	0.41
679	chr1	91162537	91163074	538	367	15	50.76	6.51	0.49
680	chr1	91350610	91351164	555	175	17	61.44	8.68	0.37	Agap1	ENSMUSG00000055013
681	chr1	91352453	91353376	924	467	32	111.12	8.23	0.18	Agap1	ENSMUSG00000055013
682	chr1	91359367	91360164	798	351	26	86.74	10.88	0.22
683	chr1	91462712	91463563	852	426	27	54.6	5.14	0.41
684	chr1	91464727	91465536	810	544	26	90.89	7.23	0.19
685	chr1	91466455	91467828	1374	461	48	169.23	8.68	0.23
686	chr1	91553413	91554180	768	334	24	65.96	7.06	0.33
687	chr1	91766845	91767533	689	371	19	59.47	7.16	0.38
688	chr1	91947026	91947840	815	481	31	94.36	10.98	0.17
689	chr1	91996655	91997198	544	373	15	50.18	7.23	0.5
690	chr1	92060238	92061013	776	447	31	86.93	8.75	0.22
691	chr1	92061424	92062007	584	406	23	94.66	8.23	0.17
692	chr1	92100522	92102619	2098	544	79	255.1	8.32	0.3	Cxcr7	ENSMUSG00000044337
693	chr1	92123734	92124514	781	449	24	59.36	6.59	0.38
694	chr1	92126647	92128489	1843	304	59	163.71	7.07	0.22
695	chr1	92130325	92131177	853	396	31	77.1	7.26	0.29
696	chr1	92138838	92139951	1114	407	38	134.07	8.68	0.16
697	chr1	92169995	92170723	729	369	22	68.22	8	0.32
698	chr1	92499095	92499560	466	292	14	51.97	8.68	0.46	Cops8	ENSMUSG00000034432
699	chr1	92500523	92501511	989	509	39	138.89	11.4	0.17	Cops8	ENSMUSG00000034432
700	chr1	92530519	92531272	754	337	23	77.95	8.68	0.29
701	chr1	92547892	92550130	2239	1167	79	277.34	9.4	0.31
702	chr1	92572634	92575348	2715	1311	94	270.79	8.23	0.35	Gm9991	ENSMUSG00000056128
703	chr1	92636883	92637406	524	158	15	52.16	7.23	0.45
704	chr1	92650870	92651713	844	266	29	93.26	6.33	0.17
705	chr1	92730491	92731414	924	754	29	50.64	5.63	0.5
706	chr1	92731458	92732470	1013	472	41	104.17	7.77	0.18
707	chr1	92733963	92735330	1368	458	62	125.37	6.44	0.16
708	chr1	92738137	92740040	1904	973	72	201.39	7.23	0.25	Col6a3	ENSMUSG00000048126
709	chr1	92793356	92794319	964	430	30	99.43	7.95	0.19
710	chr1	92806206	92807204	999	596	32	102.5	7.55	0.19	Mlph	ENSMUSG00000026303
711	chr1	92869396	92870075	680	193	21	69.44	6.17	0.32	Rab17	ENSMUSG00000026304
712	chr1	92870900	92871720	821	264	31	86.96	6.69	0.22	Rab17	ENSMUSG00000026304
713	chr1	92871861	92872462	602	262	20	66.29	8.23	0.32
714	chr1	92894406	92895188	783	396	30	114.45	11.57	0.18	Lrrfip1	ENSMUSG00000026305
715	chr1	92895793	92897297	1505	862	68	228.65	10.43	0.22	Lrrfip1	ENSMUSG00000026305
716	chr1	92918597	92920785	2189	1107	95	346.59	13.3	0.3
717	chr1	92920868	92921832	965	389	35	116.03	6.97	0.18
718	chr1	92938052	92938815	764	438	20	50.42	7.6	0.5
719	chr1	92947766	92949472	1707	1269	88	419.89	12.29	0.57
720	chr1	92951715	92953530	1816	615	74	292.15	8.68	0.18
721	chr1	92953648	92955980	2333	550	98	391.77	10.12	0.44
722	chr1	92958059	92959480	1422	353	50	102.46	5.95	0.19
723	chr1	92961193	92962061	869	378	25	56.2	6.59	0.41
724	chr1	92980090	92980668	579	170	19	71.74	7.95	0.29
725	chr1	92991901	92993287	1387	286	55	190.45	10.13	0.3
726	chr1	93063367	93063939	573	351	16	53.37	7.95	0.42
727	chr1	93136572	93138041	1470	326	43	122.58	5.38	0.16
728	chr1	93145406	93146623	1218	403	40	135.04	10.84	0.16	Ube2f	ENSMUSG00000034343
729	chr1	93147312	93149034	1723	732	65	247.89	10.84	0.28	Ube2f	ENSMUSG00000034343
730	chr1	93194122	93195021	900	492	31	105.54	10.78	0.19	Scly	ENSMUSG00000026307
731	chr1	93195454	93196541	1088	461	42	145.26	8.86	0.18	Scly	ENSMUSG00000026307
732	chr1	93247482	93248474	993	523	34	106.45	7.6	0.19	Klhl30	ENSMUSG00000026308
733	chr1	93249236	93250324	1089	622	32	93.22	7.55	0.17	Klhl30	ENSMUSG00000026308
734	chr1	93258309	93259560	1252	836	34	66.2	6.04	0.32	Fam132b	ENSMUSG00000047443
735	chr1	93262291	93262876	586	244	21	84.5	8.68	0.22	Fam132b	ENSMUSG00000047443
736	chr1	93263275	93264643	1369	1012	45	150.14	7.95	0.2	Fam132b	ENSMUSG00000047443
737	chr1	93293321	93294751	1431	1062	50	151.68	9.43	0.2	Ilkap	ENSMUSG00000026309
738	chr1	93297172	93297840	669	333	18	53.14	8.26	0.42	Ilkap	ENSMUSG00000026309
739	chr1	93309225	93309762	538	156	16	56.93	6.51	0.39	Hes6	ENSMUSG00000067071
740	chr1	93309925	93310451	527	354	16	58.11	6.51	0.39	Hes6	ENSMUSG00000067071
741	chr1	93352014	93354727	2714	2200	125	536.22	14.46	1.27	Per2	ENSMUSG00000055866
742	chr1	93355115	93355699	585	411	20	77.73	10.12	0.29	Per2	ENSMUSG00000055866
743	chr1	93356168	93356998	831	329	26	61.31	6.31	0.37	Per2	ENSMUSG00000055866
744	chr1	93389397	93389924	528	378	15	51.75	7.23	0.46	Traf3ip1	ENSMUSG00000034292
745	chr1	93391375	93392339	965	600	29	87.96	5.49	0.21	Traf3ip1	ENSMUSG00000034292
746	chr1	93436170	93437114	945	448	47	217.23	19.21	0.23	Asb1	ENSMUSG00000026311
747	chr1	93437517	93438457	941	603	37	142.7	8.92	0.18	Asb1	ENSMUSG00000026311
748	chr1	93588720	93590553	1834	1063	61	200.37	7.23	0.25
749	chr1	93696579	93697389	811	639	33	139.39	9.4	0.17	Twist2	ENSMUSG00000007805
750	chr1	93698589	93699932	1344	603	48	172.94	8.68	0.24	Twist2	ENSMUSG00000007805
751	chr1	93711955	93713088	1134	762	45	180.04	10.12	0.27
752	chr1	93713465	93714320	856	254	27	57.15	5.14	0.39
753	chr1	93719343	93720274	932	509	32	79.55	7.72	0.28
754	chr1	93769539	93770224	686	462	21	72.63	7.23	0.28
755	chr1	93971052	93972058	1007	608	33	113.81	8.68	0.19
756	chr1	93972156	93973207	1052	445	38	92.69	6.69	0.17
757	chr1	94027379	94028034	656	393	21	72.06	7.55	0.28
758	chr1	94075224	94076256	1033	561	42	172.84	12.29	0.24
759	chr1	94077517	94078287	771	554	26	95.42	7.23	0.18
760	chr1	94166634	94167523	890	427	29	95.94	6.86	0.18
761	chr1	94267591	94268466	876	418	26	79.2	8.23	0.28
762	chr1	94275854	94276485	632	155	24	53.7	4.94	0.42
763	chr1	94370382	94371387	1006	650	37	133.91	11.66	0.16	Ndufa10	ENSMUSG00000026260
764	chr1	94537331	94538241	911	475	37	154.07	15.18	0.19	Myeov2	ENSMUSG00000073616
765	chr1	94538538	94539168	631	240	17	53.8	6.51	0.42	Myeov2	ENSMUSG00000073616
766	chr1	94608593	94609211	619	176	24	101.38	10.12	0.19
767	chr1	94641633	94642616	984	323	27	71.56	5.29	0.29
768	chr1	94647774	94649431	1658	1212	63	205.65	11.05	0.24
769	chr1	94683255	94683929	675	453	19	61.46	5.78	0.37
770	chr1	94695608	94697196	1589	1130	49	151.46	7.95	0.2
771	chr1	94727301	94727796	496	328	15	51.86	6.8	0.46	Gpc1	ENSMUSG00000034220
772	chr1	94728722	94729310	589	278	18	64.11	7.23	0.34	Gpc1	ENSMUSG00000034220
773	chr1	94729431	94730425	995	175	34	89.6	4.91	0.2	Gpc1	ENSMUSG00000034220
774	chr1	94799620	94800299	680	346	27	114.49	8.68	0.18	Ankmy1, Dusp28	ENSMUSG00000034212, ENSMUSG00000047067
775	chr1	94804001	94804609	609	267	21	81.55	12.29	0.26	Ankmy1, Dusp28, Rnpepl1	ENSMUSG00000034212, ENSMUSG00000047067, ENSMUSG00000026269
776	chr1	94806330	94807326	997	569	49	233.18	11.57	0.23	Dusp28, Rnpepl1	ENSMUSG00000047067, ENSMUSG00000026269
777	chr1	94807864	94809201	1338	216	47	166.94	7.95	0.23	Dusp28, Rnpepl1	ENSMUSG00000047067, ENSMUSG00000026269
778	chr1	94830114	94831106	993	552	35	128.74	10.84	0.15	Capn10	ENSMUSG00000026270
779	chr1	94831466	94832371	906	500	39	162.32	10.98	0.21	Capn10	ENSMUSG00000026270
780	chr1	95238611	95239376	766	409	22	70.58	10.12	0.3	Pask, Ppp1r7	ENSMUSG00000026274, ENSMUSG00000026275
781	chr1	95240655	95241464	810	405	31	124.96	12.29	0.16	Pask, Ppp1r7	ENSMUSG00000026274, ENSMUSG00000026275
782	chr1	95339711	95341334	1624	756	63	228.54	10.98	0.22
783	chr1	95373396	95374553	1158	388	33	83.84	7.6	0.23	Hdlbp, Sept2	ENSMUSG00000034088, ENSMUSG00000026276
784	chr1	95376103	95376833	731	481	24	69.87	6.47	0.31	Hdlbp, Sept2	ENSMUSG00000034088, ENSMUSG00000026276
785	chr1	95409520	95410498	979	515	34	123.72	7.95	0.16	Farp2	ENSMUSG00000034066
786	chr1	95426653	95427105	453	146	16	51.12	4.94	0.48
787	chr1	95432870	95434210	1341	440	36	121.93	10.12	0.16
788	chr1	95530772	95531899	1128	695	35	106.98	8.92	0.18	Stk25	ENSMUSG00000026277
789	chr1	95532462	95532999	538	272	15	50.76	7.95	0.49	Stk25	ENSMUSG00000026277
790	chr1	95583133	95584039	907	433	34	132.99	13.74	0.15	Bok	ENSMUSG00000026278
791	chr1	95649904	95650679	776	278	21	54.56	6.97	0.41	Thap4, Atg4b	ENSMUSG00000026279, ENSMUSG00000026280
792	chr1	95652418	95652949	532	151	15	51.35	7.95	0.47	Thap4, Atg4b	ENSMUSG00000026279, ENSMUSG00000026280
793	chr1	95697110	95698292	1183	724	42	144.73	8.23	0.18	Dtymk, Ing5	ENSMUSG00000026281, ENSMUSG00000026283
794	chr1	95698615	95700232	1618	479	55	182.82	8.23	0.28	Dtymk, Ing5	ENSMUSG00000026281, ENSMUSG00000026283
795	chr1	95700874	95701983	1110	420	42	111.33	9.64	0.18	Dtymk, Ing5	ENSMUSG00000026281, ENSMUSG00000026283
796	chr1	95721021	95721997	977	561	35	130.76	9.4	0.15	D2hgdh	ENSMUSG00000073609
797	chr1	95722024	95722913	890	332	36	142.94	10.29	0.18	D2hgdh	ENSMUSG00000073609
798	chr1	95731801	95733009	1209	1040	37	117.1	8.68	0.19
799	chr1	97210636	97211413	778	444	29	81	7.2	0.27	Fam174a	ENSMUSG00000051185
800	chr1	99555378	99557068	1691	762	59	103.51	5.2	0.19	D1Ertd622e	ENSMUSG00000044768
801	chr1	99664716	99665537	822	312	26	89.56	9.4	0.2	Gin1, Ppip5k2	ENSMUSG00000026333, ENSMUSG00000040648
802	chr1	99807710	99808254	545	320	17	62.54	7.23	0.36
803	chr1	99872597	99873618	1022	227	32	76.77	6.04	0.3
804	chr1	99944175	99944828	654	309	21	76.18	7.95	0.3
805	chr1	99975799	99977003	1205	309	40	99.95	8.23	0.19
806	chr1	99990909	99991988	1080	803	35	118.44	8.68	0.18	Pam	ENSMUSG00000026335
807	chr1	100087205	100088164	960	156	29	61.86	4.63	0.37
808	chr1	107557435	107558684	1250	831	45	122.35	7.13	0.16	Pign, 2310035C23Rik	ENSMUSG00000056536, ENSMUSG00000026319
809	chr1	107559532	107560181	650	321	18	53.14	6.69	0.42	Pign, 2310035C23Rik	ENSMUSG00000056536, ENSMUSG00000026319
810	chr1	107677404	107678541	1138	725	41	78.2	6.07	0.29	Tnfrsf11a	ENSMUSG00000026321
811	chr1	107711297	107711901	605	428	17	56.27	5.78	0.41
812	chr1	107724130	107724955	826	375	24	64.18	8.04	0.34
813	chr1	107763367	107763883	517	244	18	53.14	4.79	0.42
814	chr1	107802477	107803402	926	516	31	110.13	9.4	0.18
815	chr1	107821882	107822656	775	396	28	95.38	8.23	0.18
816	chr1	107879882	107881438	1557	641	67	230.2	8.82	0.23
817	chr1	107884195	107885046	852	362	32	126.31	11.57	0.17	Zcchc2	ENSMUSG00000038866
818	chr1	107889757	107890452	696	368	20	65.42	7.23	0.32	Zcchc2	ENSMUSG00000038866
819	chr1	107890628	107891234	607	171	20	71.32	8.92	0.3	Zcchc2	ENSMUSG00000038866
820	chr1	107939532	107940474	943	546	29	69.16	7.13	0.32
821	chr1	108069851	108070592	742	354	26	93.13	10.18	0.17	Phlpp1	ENSMUSG00000044340
822	chr1	108071412	108072414	1003	504	37	141.2	10.12	0.17	Phlpp1	ENSMUSG00000044340
823	chr1	108105377	108106514	1138	384	38	131.25	8.68	0.15
824	chr1	108117246	108117896	651	381	19	50.62	6.47	0.5
825	chr1	108185829	108186471	643	173	20	70.96	7.23	0.29
826	chr1	108203177	108203893	717	479	25	77.58	8.26	0.29
827	chr1	108212955	108213696	742	437	19	55.36	7.23	0.41
828	chr1	108296386	108297544	1159	746	45	115.19	7.75	0.18
829	chr1	108303430	108304457	1028	750	37	137.95	8.68	0.17
830	chr1	108304869	108305727	859	467	28	73.08	6.47	0.29
831	chr1	108525425	108526512	1088	527	42	160.86	9.15	0.21
832	chr1	108540198	108540801	604	257	18	62.51	7.23	0.36
833	chr1	108597401	108598062	662	167	25	84.1	8.23	0.22
834	chr1	108599163	108599970	808	496	25	84.74	9.4	0.22
835	chr1	108607725	108608362	638	451	21	78.03	7.23	0.29	Bcl2	ENSMUSG00000057329
836	chr1	108608403	108610629	2227	775	88	314.96	10.18	0.22	Bcl2	ENSMUSG00000057329
837	chr1	108611210	108611640	431	168	15	62.82	7.95	0.36	Bcl2	ENSMUSG00000057329
838	chr1	108654603	108655759	1157	269	44	83.66	4.12	0.23	Kdsr	ENSMUSG00000009905
839	chr1	108691907	108692789	883	401	39	173.55	13.74	0.25	Vps4b	ENSMUSG00000009907
840	chr1	108693430	108694227	798	424	22	67.51	9.4	0.31	Vps4b	ENSMUSG00000009907
841	chr1	115059909	115060569	661	234	20	56.81	6.05	0.4
842	chr1	116485382	116485978	597	173	16	51.09	5.78	0.48
843	chr1	116676589	116677039	451	281	14	53.63	7.23	0.42
844	chr1	120206360	120207322	963	496	34	74.27	5.95	0.29	Tsn	ENSMUSG00000026374
845	chr1	120219048	120220079	1032	656	41	82.51	5.88	0.24	Mki67ip	ENSMUSG00000026377
846	chr1	120264645	120265318	674	311	20	67.65	7.95	0.31
847	chr1	120296133	120296836	704	340	22	52.14	6.69	0.46
848	chr1	120721454	120722735	1282	333	38	90.36	6.47	0.19
849	chr1	120872688	120873295	608	337	17	52.9	7.55	0.43
850	chr1	120877754	120879270	1517	595	56	205.56	8.68	0.23
851	chr1	120948443	120949223	781	355	19	52.14	7.23	0.46	Gli2	ENSMUSG00000048402
852	chr1	121019634	121020248	615	372	17	53.71	7.04	0.42
853	chr1	121048857	121049436	580	337	16	52.69	6.51	0.43
854	chr1	121300631	121301446	816	318	28	90.4	8.23	0.19
855	chr1	121399596	121400819	1224	920	46	112.7	5.81	0.19	Ralb	ENSMUSG00000004451
856	chr1	121401527	121402060	534	271	21	91.71	9.4	0.19	Ralb	ENSMUSG00000004451
857	chr1	121405657	121406488	832	386	23	60.14	8.86	0.37	Ralb	ENSMUSG00000004451
858	chr1	121421412	121422467	1056	804	36	127.75	7.95	0.17
859	chr1	121422892	121423590	699	256	22	77.58	6.51	0.29
860	chr1	121544524	121545055	532	233	16	57.57	7.95	0.39	Epb4.1l5	ENSMUSG00000026383
861	chr1	121808606	121809610	1005	515	37	114.37	7.64	0.18	Tmem177	ENSMUSG00000036975
862	chr1	121809837	121810316	480	304	14	50.48	6.51	0.5	Tmem177	ENSMUSG00000036975
863	chr1	121893560	121894062	503	347	17	67.49	7.23	0.31	Gm101	ENSMUSG00000036962
864	chr1	121929761	121930206	446	170	15	58.02	8.23	0.39
865	chr1	121931538	121932296	759	382	20	59.52	7.95	0.38
866	chr1	121969458	121970258	801	369	25	85.5	8.68	0.23	Tmem37	ENSMUSG00000050777
867	chr1	121980187	121980892	706	370	26	93.13	9.04	0.17
868	chr1	122015794	122017550	1757	642	59	196.26	7.95	0.24	Dbi, 3110009E18Rik	ENSMUSG00000026385, ENSMUSG00000026388
869	chr1	122017938	122019182	1245	879	38	119.52	10.12	0.18	Dbi, 3110009E18Rik	ENSMUSG00000026385, ENSMUSG00000026388
870	chr1	122032299	122032797	499	330	16	54.77	6.51	0.4
871	chr1	122154977	122155799	823	576	30	109.26	8.68	0.18
872	chr1	122160539	122161522	984	614	31	91.96	6.86	0.18	Steap3	ENSMUSG00000026389
873	chr1	122492753	122493875	1123	785	36	120.05	9.4	0.17
874	chr1	122652856	122654021	1166	241	34	101.12	6.39	0.19
875	chr1	122655111	122655809	699	316	24	86.26	8.92	0.22
876	chr1	123223685	123224341	657	326	24	96.13	9.4	0.18	Insig2	ENSMUSG00000003721
877	chr1	123224584	123225885	1302	840	47	138.19	7.06	0.17	Insig2	ENSMUSG00000003721
878	chr1	123256271	123257186	916	464	32	118.01	10.12	0.19
879	chr1	123273363	123274135	773	430	28	101.91	13.74	0.18
880	chr1	123274168	123274963	796	341	26	92.49	10.84	0.17
881	chr1	123276056	123276716	661	302	20	65.36	6.86	0.32
882	chr1	123327927	123328964	1038	744	35	123.28	8.68	0.16	Ccdc93	ENSMUSG00000026339
883	chr1	123379198	123379868	671	467	18	55.94	5.78	0.4
884	chr1	123998198	123999144	947	526	38	90.07	6.5	0.19
885	chr1	126383810	126384561	752	414	21	56.69	7.6	0.4
886	chr1	126385375	126386320	946	693	31	107.81	8.68	0.18
887	chr1	127329493	127330093	601	441	22	88.73	9.31	0.19	Actr3	ENSMUSG00000026341
888	chr1	127332564	127333310	747	287	25	58.2	5.81	0.4	Actr3	ENSMUSG00000026341
889	chr1	127455718	127457046	1329	993	45	154.75	10.12	0.19	Slc35f5	ENSMUSG00000026342
890	chr1	127457908	127458839	932	410	32	86.14	8.23	0.22	Slc35f5	ENSMUSG00000026342
891	chr1	127572271	127573380	1110	916	40	124.33	7.92	0.16	Gpr39	ENSMUSG00000026343
892	chr1	127573513	127574364	852	532	28	99.08	9.4	0.19	Gpr39	ENSMUSG00000026343
893	chr1	127576237	127577264	1028	599	37	103.11	8.23	0.19	Gpr39	ENSMUSG00000026343
894	chr1	127584049	127584814	766	438	27	102.79	12.29	0.19
895	chr1	127807750	127808554	805	390	27	91.46	7.95	0.19	Lypd1	ENSMUSG00000026344
896	chr1	127847168	127847725	558	386	17	61.11	6.51	0.37
897	chr1	128713593	128714399	807	656	35	128.83	8.23	0.15
898	chr1	128714475	128715450	976	340	31	90.51	6.97	0.19
899	chr1	128726400	128727905	1506	739	60	235.32	9.4	0.24	Nckap5	ENSMUSG00000049690
900	chr1	129102754	129103309	556	204	18	67.82	8.68	0.32	Mgat5	ENSMUSG00000036155
901	chr1	129153646	129154142	497	321	16	58.11	6.82	0.4
902	chr1	129321184	129322277	1094	921	35	116.89	7.23	0.19
903	chr1	129504866	129505466	601	238	16	50.73	6.51	0.5
904	chr1	129518497	129519088	592	173	18	63.78	7.23	0.34
905	chr1	129668892	129670411	1520	860	61	240.54	13.74	0.26	Ccnt2	ENSMUSG00000026349
906	chr1	129715349	129715955	607	170	19	68.53	7.95	0.32
907	chr1	129765710	129766526	817	467	29	104.6	8.92	0.18	Rab3gap1	ENSMUSG00000036104
908	chr1	129872598	129873223	626	324	18	60.25	8.68	0.37
909	chr1	130000300	130001477	1178	820	41	127.61	9.5	0.17	Zranb3, R3hdm1	ENSMUSG00000036086, ENSMUSG00000056211
910	chr1	130253424	130255536	2113	1090	85	213.97	6.29	0.22	Mcm6	ENSMUSG00000026355
911	chr1	130368937	130369788	852	419	31	68.81	7.01	0.32
912	chr1	130488313	130489241	929	492	32	109.78	13.74	0.18	Cxcr4	ENSMUSG00000045382
913	chr1	132611860	132613997	2138	1107	85	325.47	10.84	0.24	Yod1	ENSMUSG00000046404
914	chr1	132631438	132632332	895	539	30	62.34	5.03	0.36	AA986860	ENSMUSG00000042510
915	chr1	132978698	132980275	1578	955	59	218.09	12.28	0.24
916	chr1	132980574	132981450	877	569	35	136.66	11.57	0.16
917	chr1	132986596	132987229	634	230	18	59.45	7.95	0.38
918	chr1	132992052	132993440	1389	541	58	128.21	6.17	0.16	Mapkapk2	ENSMUSG00000016528
919	chr1	132994570	132995102	533	151	15	51.25	5.78	0.47	Mapkapk2	ENSMUSG00000016528
920	chr1	133014839	133015908	1070	677	35	87.87	7.16	0.21
921	chr1	133022746	133023831	1086	768	35	66.67	4.57	0.33
922	chr1	133033938	133034479	542	365	15	50.37	7.23	0.5	Dyrk3	ENSMUSG00000016526
923	chr1	133034943	133036264	1322	207	46	162.2	9.4	0.21	Dyrk3	ENSMUSG00000016526
924	chr1	133049218	133051070	1853	1171	72	221.1	8.82	0.24	Eif2d	ENSMUSG00000026427
925	chr1	133132740	133133386	647	358	19	58.15	5.93	0.4
926	chr1	133135874	133137351	1478	530	62	127.87	6.27	0.17	Rassf5	ENSMUSG00000026430
927	chr1	133140326	133141158	833	473	23	52.62	5.71	0.45	Rassf5	ENSMUSG00000026430
928	chr1	133142134	133143188	1055	287	39	145.69	12.06	0.18	Rassf5	ENSMUSG00000026430
929	chr1	133174854	133175480	627	451	17	54.17	5.78	0.42	Ikbke	ENSMUSG00000042349
930	chr1	133274890	133275689	800	428	37	126.34	12.35	0.17
931	chr1	133418888	133419746	859	175	26	85.59	5.78	0.23	Srgap2, Fam72a	ENSMUSG00000026425, ENSMUSG00000055184
932	chr1	133421163	133422505	1343	1175	50	186.8	9.4	0.29	Srgap2, Fam72a	ENSMUSG00000026425, ENSMUSG00000055184
933	chr1	133424998	133425953	956	471	41	169.25	13.03	0.23	Srgap2, Fam72a	ENSMUSG00000026425, ENSMUSG00000055184
934	chr1	133426178	133426948	771	294	24	82.42	7.23	0.24	Srgap2, Fam72a	ENSMUSG00000026425, ENSMUSG00000055184
935	chr1	133482926	133483460	535	300	16	57.24	7.23	0.39
936	chr1	133584993	133585969	977	351	29	70.09	5.74	0.3	5430435G22Rik	ENSMUSG00000052688
937	chr1	133586645	133589009	2365	905	97	342.67	13.63	0.29	5430435G22Rik	ENSMUSG00000052688
938	chr1	133629238	133630017	780	346	22	69.21	8.68	0.32
939	chr1	133724953	133726084	1132	344	32	94.68	7.95	0.17	Slc41a1	ENSMUSG00000013275
940	chr1	133763785	133764848	1064	755	33	101.64	7.55	0.19	Rab7l1	ENSMUSG00000026433
941	chr1	133808030	133809032	1003	654	42	146.76	8.26	0.19	Nucks1	ENSMUSG00000026434
942	chr1	133838596	133839184	589	138	17	57.86	6.51	0.39
943	chr1	133903107	133903686	580	253	16	51.66	7.1	0.46	Elk4	ENSMUSG00000026436
944	chr1	133905148	133906908	1761	504	60	78.78	6.8	0.28	Elk4	ENSMUSG00000026436
945	chr1	133963945	133964537	593	361	16	51.47	7.23	0.47	Mfsd4	ENSMUSG00000059149
946	chr1	134034448	134036009	1562	602	75	171.69	6.74	0.24	Cdk18	ENSMUSG00000026437
947	chr1	134041986	134042594	609	386	17	55.88	6.51	0.4
948	chr1	134046822	134048409	1588	1183	62	209.29	8.86	0.25
949	chr1	134103517	134104500	984	603	30	64.4	4.63	0.34
950	chr1	134163316	134163918	603	331	22	89.26	8.68	0.2
951	chr1	134183552	134184615	1064	724	41	97.84	6.86	0.18
952	chr1	134184886	134185986	1101	692	36	82.37	5.66	0.24
953	chr1	134186091	134188403	2313	1219	115	442.46	12.02	0.66
954	chr1	134188476	134189350	875	459	35	126.11	9.98	0.17
955	chr1	134191970	134192540	571	176	18	61.39	8.73	0.37	Klhdc8a	ENSMUSG00000042115
956	chr1	134195901	134197066	1166	180	36	121.13	6.17	0.16	Klhdc8a	ENSMUSG00000042115
957	chr1	134213051	134213854	804	330	25	74.51	7.66	0.29	Nuak2	ENSMUSG00000009772
958	chr1	134214007	134216114	2108	510	80	261.72	9	0.32	Nuak2	ENSMUSG00000009772
959	chr1	134230419	134232922	2504	450	94	311.77	9.97	0.21
960	chr1	134234913	134235567	655	366	18	54.21	6.17	0.42
961	chr1	134249506	134250306	801	346	26	91.91	12.29	0.18
962	chr1	134250337	134252275	1939	1272	57	182.68	6.51	0.28
963	chr1	134286525	134288088	1564	766	55	167.91	7.6	0.23	Tmcc2	ENSMUSG00000042066
964	chr1	134313049	134314003	955	779	32	113.16	10.11	0.19	Dstyk	ENSMUSG00000042046
965	chr1	134314461	134315503	1043	620	38	142.74	10.83	0.18	Dstyk	ENSMUSG00000042046
966	chr1	134372578	134373494	917	718	34	115.73	7.6	0.18	Rbbp5	ENSMUSG00000026439
967	chr1	134374179	134375601	1423	663	64	119.64	6.52	0.18	Rbbp5	ENSMUSG00000026439
968	chr1	134920298	134921541	1244	717	49	170.28	10.13	0.24	Mdm4	ENSMUSG00000054387
969	chr1	134941785	134942503	719	503	27	108.97	9.4	0.19	Pik3c2b	ENSMUSG00000026447
970	chr1	134943124	134944008	885	438	29	101.8	7.95	0.18	Pik3c2b	ENSMUSG00000026447
971	chr1	135026650	135027557	908	515	29	93.95	8.92	0.17	Ppp1r15b	ENSMUSG00000046062
972	chr1	135028826	135030124	1299	800	49	175.16	9.52	0.25	Ppp1r15b	ENSMUSG00000046062
973	chr1	135030371	135032955	2585	1499	97	349.13	9.4	0.31	Ppp1r15b	ENSMUSG00000046062
974	chr1	135084902	135085489	588	397	18	60.88	6.17	0.37
975	chr1	135192624	135193276	653	264	20	69.87	8.68	0.31
976	chr1	135198794	135199450	657	285	19	63.24	10.12	0.36
977	chr1	135367992	135368489	498	120	17	68.11	6.51	0.32
978	chr1	135373722	135374387	666	175	21	68.48	7.23	0.32
979	chr1	135505095	135506386	1292	915	46	158.81	8.99	0.2	Snrpe	ENSMUSG00000090553
980	chr1	135555681	135557533	1853	1040	74	252.36	10.13	0.29	Zc3h11a	ENSMUSG00000026464
981	chr1	135591726	135592458	733	367	27	95.24	8.92	0.18
982	chr1	135592768	135593699	932	171	34	129.67	9.4	0.15	Gm17678	ENSMUSG00000091176
983	chr1	135674472	135675623	1152	679	43	155.33	9.6	0.19
984	chr1	135675809	135676478	670	328	22	55.57	5.14	0.41
985	chr1	135681447	135682110	664	319	19	58.85	6.83	0.39
986	chr1	135697162	135698187	1026	174	28	87.1	5.78	0.22	Atp2b4	ENSMUSG00000026463
987	chr1	135712471	135713108	638	245	18	59.06	7.23	0.38
988	chr1	135739016	135739700	685	353	20	66.52	6.51	0.32
989	chr1	135752150	135752999	850	438	30	98.74	10.13	0.18
990	chr1	135795119	135797070	1952	1641	66	219.17	9.4	0.24
991	chr1	135805196	135805877	682	190	26	83.61	7.3	0.24	Optc	ENSMUSG00000010311
992	chr1	135837254	135839433	2180	1230	67	189.01	9.6	0.3
993	chr1	135846883	135847697	815	308	20	54.8	8.68	0.4
994	chr1	135849976	135850907	932	565	30	69.35	6.17	0.32
995	chr1	135855077	135855772	696	287	19	59.46	7.23	0.38
996	chr1	135865011	135865558	548	326	17	59.03	6.86	0.38
997	chr1	135874608	135875497	890	593	30	107.78	10.12	0.18
998	chr1	135956811	135957625	815	409	31	124.27	9.4	0.16
999	chr1	135957636	135958605	970	175	40	144.06	8.6	0.18
1000	chr1	135974012	135975656	1645	643	67	151.26	6.07	0.2	Btg2	ENSMUSG00000020423
1001	chr1	135975875	135976633	759	379	21	65.3	7.95	0.32	Btg2	ENSMUSG00000020423
1002	chr1	135988238	135989667	1430	500	57	165.27	7.49	0.22
1003	chr1	135992089	135992876	788	345	25	86.93	9.4	0.22
1004	chr1	135994494	135997504	3011	996	120	453.07	11.57	0.72
1005	chr1	135997764	135998400	637	478	17	50.22	5.49	0.5
1006	chr1	136228634	136229142	509	269	16	50.91	6.17	0.5	Ppfia4	ENSMUSG00000026458
1007	chr1	136257698	136258241	544	219	20	83.05	7.95	0.24	Tmem183a	ENSMUSG00000042305
1008	chr1	136258665	136259386	722	275	24	80.34	6.6	0.28	Tmem183a	ENSMUSG00000042305
1009	chr1	136301799	136302618	820	370	25	83.46	9.4	0.24	Cyb5r1	ENSMUSG00000026456
1010	chr1	136303344	136304161	818	265	38	101.51	6.17	0.19	Cyb5r1	ENSMUSG00000026456
1011	chr1	136310866	136311660	795	325	24	53.24	5.66	0.42	Adipor1	ENSMUSG00000026457
1012	chr1	136312481	136313224	744	444	23	79.02	7.95	0.28	Adipor1	ENSMUSG00000026457
1013	chr1	136314160	136314700	541	175	16	56.61	7.23	0.4	Adipor1	ENSMUSG00000026457
1014	chr1	136315684	136316634	951	241	27	82.45	6.51	0.24	Adipor1	ENSMUSG00000026457
1015	chr1	136351234	136352064	831	401	35	144.55	13.03	0.18	Klhl12	ENSMUSG00000026455
1016	chr1	136390619	136391199	581	298	17	58.68	6.51	0.4	Rabif	ENSMUSG00000042229
1017	chr1	136392073	136393171	1099	365	32	97.85	7.95	0.18	Rabif	ENSMUSG00000042229
1018	chr1	136452837	136453659	823	379	24	77	12.29	0.29	Kdm5b	ENSMUSG00000042207
1019	chr1	136458207	136458927	721	205	26	96.77	8.23	0.18	Kdm5b	ENSMUSG00000042207
1020	chr1	136699385	136701366	1982	837	77	217.69	8.78	0.23
1021	chr1	136798983	136799544	562	350	16	51.99	6.23	0.46
1022	chr1	136805446	136806504	1059	363	41	154.14	10.98	0.19
1023	chr1	136851213	136851938	726	419	19	56.75	8.68	0.4	Ppp1r12b	ENSMUSG00000073557
1024	chr1	136859491	136860283	793	311	26	92.83	7.95	0.17	Ube2t	ENSMUSG00000026429
1025	chr1	136912851	136913518	668	490	21	74.6	9.4	0.29
1026	chr1	136913718	136914805	1088	249	47	155.73	8.78	0.19
1027	chr1	136915422	136916041	620	177	18	60.85	6.51	0.37
1028	chr1	136916226	136916756	531	317	15	51.45	7.23	0.47
1029	chr1	136917727	136918739	1013	526	47	205.1	13.72	0.23
1030	chr1	137042466	137043277	812	457	32	131.9	13.01	0.15	Arl8a	ENSMUSG00000026426
1031	chr1	137044360	137045595	1236	728	42	71.35	4.53	0.3	Arl8a	ENSMUSG00000026426
1032	chr1	137179207	137180110	904	450	29	99.65	7.95	0.19	Rnpep	ENSMUSG00000041926
1033	chr1	137180615	137181035	421	220	13	50.5	7.95	0.5	Rnpep	ENSMUSG00000041926
1034	chr1	137208609	137209753	1145	666	53	174.43	10.8	0.25	Timm17a	ENSMUSG00000062580
1035	chr1	137210613	137211331	719	381	22	75.4	7.95	0.3	Timm17a	ENSMUSG00000062580
1036	chr1	137243682	137244473	792	382	27	92.95	9.4	0.17
1037	chr1	137307684	137308619	936	332	45	146.96	8.72	0.19
1038	chr1	137324792	137326365	1574	475	70	271.73	9.72	0.36	Ipo9	ENSMUSG00000041879
1039	chr1	137386893	137388342	1450	768	48	160.07	7.22	0.21
1040	chr1	137432213	137433108	896	405	29	100.55	10.84	0.19
1041	chr1	137482147	137482963	817	439	27	96.6	9.4	0.18	Gm4793, Nav1	ENSMUSG00000054412, ENSMUSG00000009418
1042	chr1	137522775	137523645	871	279	26	84.35	6.51	0.22
1043	chr1	137531714	137533279	1566	453	52	172.87	9.4	0.24
1044	chr1	137533304	137534997	1694	351	56	122.5	8.23	0.16
1045	chr1	137564518	137565083	566	382	16	54.06	7.23	0.42
1046	chr1	137565102	137566290	1189	326	33	95.19	7.95	0.18
1047	chr1	137582341	137584155	1815	273	67	142.29	6.4	0.18	Nav1	ENSMUSG00000090399
1048	chr1	137585060	137585830	771	268	31	120.03	9.22	0.17	Nav1	ENSMUSG00000090399
1049	chr1	137624819	137625732	914	478	31	82.65	7.68	0.24
1050	chr1	137626060	137630190	4131	1889	187	612.59	12.07	1.83
1051	chr1	137663168	137665042	1875	354	65	187.05	8.03	0.29	Phlda3	ENSMUSG00000041801
1052	chr1	137666934	137667657	724	461	24	87.74	10.12	0.21	Phlda3	ENSMUSG00000041801
1053	chr1	137667808	137668367	560	248	25	118.15	11.57	0.18
1054	chr1	137709318	137709924	607	417	17	56.07	5.78	0.41
1055	chr1	137759135	137759837	703	351	20	51	5.29	0.5
1056	chr1	137759845	137761069	1225	364	40	134.25	7.23	0.16
1057	chr1	137802905	137803417	513	161	15	52.76	5.73	0.43
1058	chr1	137842490	137843148	659	339	17	51.28	7.23	0.47
1059	chr1	137903813	137904615	803	433	29	84.51	6.61	0.22	Igfn1, Tmem9	ENSMUSG00000051985, ENSMUSG00000026411
1060	chr1	137904638	137905213	576	159	16	53.08	7.23	0.43	Igfn1, Tmem9	ENSMUSG00000051985, ENSMUSG00000026411
1061	chr1	137914741	137915905	1165	355	36	86.33	6.77	0.22
1062	chr1	138022715	138024362	1648	503	50	151.52	9.4	0.2	Kif21b	ENSMUSG00000041642
1063	chr1	138024542	138025148	607	218	23	83.66	8.74	0.23	Kif21b	ENSMUSG00000041642
1064	chr1	138026161	138026855	695	443	20	65.52	6.51	0.32	Kif21b	ENSMUSG00000041642
1065	chr1	138033121	138034572	1452	164	47	72.2	4.12	0.28
1066	chr1	138036999	138037694	696	326	20	56.46	5.7	0.41
1067	chr1	138124854	138125846	993	376	28	84.35	6.51	0.22	5730559C18Rik	ENSMUSG00000041605
1068	chr1	138240145	138240729	585	429	17	58.27	6.51	0.4	Camsap2	ENSMUSG00000041570
1069	chr1	138240794	138242051	1258	332	53	195.36	10.13	0.24	Camsap2	ENSMUSG00000041570
1070	chr1	138242818	138243426	609	162	19	68.3	8.68	0.32	Camsap2	ENSMUSG00000041570
1071	chr1	138362199	138362907	709	256	27	110.35	10.84	0.18	Kif14	ENSMUSG00000041498
1072	chr1	138363398	138364400	1003	391	33	83.9	6.04	0.23	Kif14	ENSMUSG00000041498
1073	chr1	138520564	138521238	675	275	30	99.21	8.59	0.19	Zfp281	ENSMUSG00000041483
1074	chr1	138522240	138524247	2008	495	78	257.67	9.5	0.31	Zfp281	ENSMUSG00000041483
1075	chr1	138553438	138554191	754	442	25	67.38	6.59	0.32
1076	chr1	138569657	138570136	480	254	15	56.87	7.23	0.39
1077	chr1	138578763	138579241	479	328	15	56.99	7.95	0.39
1078	chr1	138579890	138581783	1894	1341	72	273.96	10.84	0.29
1079	chr1	138582157	138582675	519	264	18	62.32	7.55	0.36
1080	chr1	138592436	138593290	855	372	24	69.67	9.6	0.32
1081	chr1	139485135	139485883	749	417	30	126.43	8.68	0.17
1082	chr1	139796848	139797648	801	335	26	87.9	8.3	0.21
1083	chr1	140222514	140223830	1317	856	39	74.18	6.78	0.29
1084	chr1	140225049	140225865	817	436	24	76.08	9.23	0.3
1085	chr1	140226015	140226925	911	419	27	85.47	8.59	0.23
1086	chr1	140231648	140232254	607	362	20	65.71	7.6	0.32
1087	chr1	140239581	140240483	903	424	29	93.41	10.12	0.17
1088	chr1	140244313	140245111	799	558	30	84.04	7.2	0.23
1089	chr1	140403267	140403864	598	356	18	63.14	10.12	0.36
1090	chr1	140404002	140405121	1120	235	41	153.63	13.01	0.19
1091	chr1	140432367	140433408	1042	596	38	99.2	6.69	0.19
1092	chr1	140514683	140515485	803	341	30	106.38	10.29	0.19	Nek7	ENSMUSG00000026393
1093	chr1	140738180	140738726	547	378	17	62.32	7.23	0.36
1094	chr1	140825034	140826110	1077	926	30	82.4	6.82	0.24
1095	chr1	140826763	140827863	1101	770	35	116.12	8.68	0.19
1096	chr1	140859277	140860188	912	765	40	173.78	9.23	0.25	Dennd1b	ENSMUSG00000056268
1097	chr1	141319310	141321097	1788	563	75	303.68	12.29	0.2	Zbtb41	ENSMUSG00000033964
1098	chr1	141321289	141321920	632	388	19	65.81	8.68	0.33	Zbtb41	ENSMUSG00000033964
1099	chr1	141351896	141352847	952	775	27	64.26	5.88	0.34	Aspm	ENSMUSG00000033952
1100	chr1	145548074	145548571	498	334	15	54.88	7.23	0.4	Cdc73	ENSMUSG00000026361
1101	chr1	145548673	145549210	538	319	17	63.33	9.4	0.37	Cdc73	ENSMUSG00000026361
1102	chr1	145550228	145550923	696	186	24	91.12	9.4	0.19	Cdc73	ENSMUSG00000026361
1103	chr1	145625307	145625909	603	442	20	56.48	6.04	0.4	Trove2, Uchl5	ENSMUSG00000018199, ENSMUSG00000018189
1104	chr1	146825074	146825604	531	238	18	70.82	10.12	0.3
1105	chr1	148344438	148345367	930	334	30	103.16	8.68	0.19	Fam5c	ENSMUSG00000035131
1106	chr1	151806135	151806754	620	313	17	54.83	7.23	0.4	Pla2g4a	ENSMUSG00000056220
1107	chr1	151809162	151810168	1007	572	31	101.1	8.68	0.19	Pla2g4a	ENSMUSG00000056220
1108	chr1	151873878	151874966	1089	147	33	86.33	5.49	0.22
1109	chr1	151889040	151889815	776	449	23	50.23	5.14	0.5
1110	chr1	151945080	151946228	1149	671	37	123.54	7.95	0.16	Ptgs2	ENSMUSG00000032487
1111	chr1	151947976	151950066	2091	1560	76	155.97	5.95	0.2	Ptgs2	ENSMUSG00000032487
1112	chr1	151979188	151979920	733	375	20	61.87	7.23	0.37
1113	chr1	152107421	152108356	936	419	31	103.3	8.92	0.19
1114	chr1	153082593	153083412	820	390	25	66.17	8.23	0.32
1115	chr1	153192617	153193268	652	298	19	60.29	6.17	0.37	Ivns1abp	ENSMUSG00000023150
1116	chr1	153193592	153194202	611	269	25	105.08	10.98	0.18	Ivns1abp	ENSMUSG00000023150
1117	chr1	153276422	153277708	1287	729	47	102.44	6.86	0.19	1200016B10Rik, 1190005F20Rik	ENSMUSG00000052748, ENSMUSG00000053286
1118	chr1	153346450	153347095	646	168	20	56.49	5.29	0.4	Rnf2	ENSMUSG00000026484
1119	chr1	153348182	153348787	606	267	17	56.17	7.23	0.41	Rnf2	ENSMUSG00000026484
1120	chr1	153419016	153419769	754	407	22	71.77	6.51	0.29	Fam129a	ENSMUSG00000026483
1121	chr1	153464930	153465525	596	400	22	90.2	7.23	0.19
1122	chr1	153523465	153524585	1121	758	43	167.52	9.4	0.23
1123	chr1	153532502	153534025	1524	671	59	212.94	9.52	0.22
1124	chr1	153603033	153604167	1135	655	41	151.7	10.12	0.2	Edem3	ENSMUSG00000043019
1125	chr1	153794897	153795646	750	460	23	78.37	9.4	0.29
1126	chr1	153910710	153911372	663	496	22	60.89	6.04	0.37
1127	chr1	153935018	153936751	1734	342	65	236.47	8.56	0.24	1700025G04Rik	ENSMUSG00000032666
1128	chr1	154383637	154384355	719	270	21	69.2	7.95	0.32
1129	chr1	154396742	154397417	676	348	19	61.36	8.68	0.37
1130	chr1	154402406	154403294	889	626	30	62.94	6.4	0.36
1131	chr1	154403596	154404405	810	474	27	61.54	6.29	0.37
1132	chr1	154469046	154469629	584	432	16	52.31	6.51	0.45
1133	chr1	154471654	154472164	511	302	18	72.13	9.23	0.28
1134	chr1	154507462	154508590	1129	344	32	72.54	5.81	0.28
1135	chr1	154612297	154613275	979	566	40	166.11	10.12	0.22	Rgl1, Arpc5	ENSMUSG00000026482, ENSMUSG00000008475
1136	chr1	154750458	154751803	1346	351	72	357.02	13.01	0.33	Smg7	ENSMUSG00000042772
1137	chr1	154802667	154803142	476	203	18	78.1	7.23	0.29	Nmnat2	ENSMUSG00000042751
1138	chr1	154931440	154932585	1146	257	32	93.49	9.6	0.17
1139	chr1	154938261	154939537	1277	820	48	155.47	11.13	0.19
1140	chr1	154939621	154940700	1080	626	42	166.07	9.4	0.22
1141	chr1	154966320	154966916	597	199	16	51.09	5.78	0.48
1142	chr1	154973155	154974637	1483	820	52	118.96	6.69	0.18
1143	chr1	154976109	154977282	1174	791	35	84.91	7.06	0.22
1144	chr1	154977361	154978357	997	515	39	151.18	9.77	0.2
1145	chr1	154980745	154981585	841	422	24	58.98	6.47	0.39
1146	chr1	155019299	155020475	1177	467	46	137.16	7.13	0.16
1147	chr1	155027851	155028381	531	354	15	51.45	7.23	0.47
1148	chr1	155048628	155049588	961	562	35	132.82	12.29	0.15
1149	chr1	155139400	155140161	762	420	23	77.1	8.68	0.29
1150	chr1	155146834	155147512	679	282	22	75.76	7.55	0.3
1151	chr1	155147824	155148914	1091	573	46	123.94	7.26	0.16
1152	chr1	155177752	155178943	1192	804	42	111.33	6	0.18	Lamc1	ENSMUSG00000026478
1153	chr1	155180284	155180992	709	388	22	76.48	10.84	0.3	Lamc1	ENSMUSG00000026478
1154	chr1	155271600	155272859	1260	355	41	136.73	10.84	0.16	1700012A16Rik	ENSMUSG00000042708
1155	chr1	155331832	155332607	776	420	26	65.05	7.72	0.33	Dhx9	ENSMUSG00000042699
1156	chr1	155332895	155333902	1008	567	37	105.5	8.23	0.19	Dhx9	ENSMUSG00000042699
1157	chr1	155418711	155419599	889	712	27	83.06	7.48	0.24
1158	chr1	155433153	155434003	851	434	29	67.48	7.2	0.31
1159	chr1	155532877	155533627	751	378	25	86.54	10.29	0.22
1160	chr1	155587527	155588504	978	177	26	53.27	3.79	0.42	Rgs16	ENSMUSG00000026475
1161	chr1	155588738	155589539	802	441	32	127.23	9.6	0.17	Rgs16	ENSMUSG00000026475
1162	chr1	155596431	155597175	745	275	22	72.68	8.68	0.29	Rnasel	ENSMUSG00000066800
1163	chr1	155599056	155599879	824	325	25	60.31	6.04	0.37	Rnasel	ENSMUSG00000066800
1164	chr1	155747732	155748611	880	442	29	78.82	7.85	0.28	Glul, 5830403L16Rik, A930039A15Rik	ENSMUSG00000026473, ENSMUSG00000045968, ENSMUSG00000078493
1165	chr1	155912139	155912756	618	175	22	87.29	8.68	0.22
1166	chr1	156897599	156899429	1831	366	57	156.97	10.49	0.2
1167	chr1	156921582	156922090	509	255	15	53.7	7.95	0.42
1168	chr1	156922210	156923178	969	725	40	128.6	9.33	0.15
1169	chr1	156929538	156930320	783	372	25	87.48	8.68	0.21
1170	chr1	156930941	156931702	762	372	26	91.68	8.23	0.19
1171	chr1	156939603	156940330	728	403	24	80.09	7.3	0.27
1172	chr1	156940362	156940937	576	279	19	67.41	8.1	0.32
1173	chr1	156941482	156942480	999	349	29	89.7	7.23	0.2	Ier5	ENSMUSG00000056708
1174	chr1	156943485	156944318	834	381	31	105.54	10.61	0.19	Ier5	ENSMUSG00000056708
1175	chr1	156944875	156945454	580	237	21	69.79	8.82	0.32	Ier5	ENSMUSG00000056708
1176	chr1	156955658	156957065	1408	1007	52	192.14	11.57	0.28
1177	chr1	156957087	156958674	1588	235	82	291.85	12.35	0.18
1178	chr1	156992682	156994030	1349	577	56	87.51	5.27	0.21	Mr1	ENSMUSG00000026471
1179	chr1	157006352	157006832	481	230	15	56.76	8.68	0.4	Stx6	ENSMUSG00000026470
1180	chr1	157061656	157062232	577	343	18	65.43	7.23	0.32
1181	chr1	157063000	157063633	634	469	20	71.96	7.95	0.28
1182	chr1	157373948	157374593	646	232	19	64.35	6.51	0.34
1183	chr1	157374602	157375249	648	168	20	66.73	8.23	0.32
1184	chr1	157380424	157380957	534	366	17	60.59	6.86	0.37
1185	chr1	157404630	157405196	567	241	18	66.55	7.95	0.32	Acbd6	ENSMUSG00000033701
1186	chr1	157405796	157406967	1172	936	32	91.06	6.17	0.19	Acbd6	ENSMUSG00000033701
1187	chr1	157587856	157588990	1135	383	32	94.4	7.95	0.17	Lhx4	ENSMUSG00000026468
1188	chr1	157656638	157659401	2764	1839	101	316.71	9.75	0.22	Qsox1	ENSMUSG00000033684
1189	chr1	157818819	157819293	475	173	14	51	7.23	0.5	Cep350	ENSMUSG00000033671
1190	chr1	157820438	157821665	1228	741	43	104.9	7.2	0.18	Cep350	ENSMUSG00000033671
1191	chr1	157881564	157882516	953	449	35	117.54	7.6	0.19	Tor1aip2, Tor1aip2, Tor1aip1	ENSMUSG00000050565, ENSMUSG00000079252, ENSMUSG00000026466
1192	chr1	157883909	157884697	789	366	26	93.3	7.95	0.17	Tor1aip2, Tor1aip2, Tor1aip1	ENSMUSG00000050565, ENSMUSG00000079252, ENSMUSG00000026466
1193	chr1	157888698	157889803	1106	709	34	101.39	8.1	0.19
1194	chr1	158401846	158402456	611	171	19	62.4	5.97	0.36	Soat1	ENSMUSG00000026600
1195	chr1	158547578	158548809	1232	454	43	82.23	6.5	0.24
1196	chr1	158549202	158549994	793	430	25	67.16	6.91	0.32
1197	chr1	158550331	158551307	977	544	31	76.8	5.84	0.3
1198	chr1	158554053	158554650	598	175	25	81.35	8.75	0.26
1199	chr1	158597706	158598350	645	333	19	64.46	9.4	0.33
1200	chr1	158603247	158604414	1168	860	40	140.87	7.95	0.17	Tor3a	ENSMUSG00000060519
1201	chr1	158647777	158648643	867	226	28	90.99	8.68	0.19	Fam20b	ENSMUSG00000033557
1202	chr1	158649246	158650009	764	485	27	103.04	10.84	0.19	Fam20b	ENSMUSG00000033557
1203	chr1	158671507	158672227	721	467	23	65.31	7.06	0.32
1204	chr1	158949789	158950768	980	638	29	71.93	6.47	0.28
1205	chr1	158990785	158992910	2126	809	65	94.14	6.07	0.17
1206	chr1	158992938	158993485	548	139	18	68.76	8.68	0.32
1207	chr1	159310258	159311162	905	291	27	87	6.51	0.22
1208	chr1	159323390	159324066	677	224	27	114.93	8.68	0.18
1209	chr1	159437183	159437841	659	181	22	82.18	10.84	0.24	Sec16b	ENSMUSG00000026589
1210	chr1	159437859	159438439	581	177	16	52.6	7.95	0.45	Sec16b	ENSMUSG00000026589
1211	chr1	159562639	159563900	1262	809	41	129.16	7.55	0.15
1212	chr1	159602798	159603563	766	357	28	104.43	10.98	0.18
1213	chr1	160263265	160263552	288	144	15	57.77	5.93	0.39
1214	chr1	160694681	160695213	533	373	15	51.25	5.78	0.47
1215	chr1	160782692	160783506	815	392	30	95.44	8.82	0.18
1216	chr1	161323692	161324193	502	150	15	54.45	5.78	0.41
1217	chr1	161818944	161820536	1593	506	64	229.61	15.74	0.22
1218	chr1	161974740	161975440	701	392	22	56.92	6.04	0.39	4930523C07Rik, 4930523C07Rik	ENSMUSG00000090394, ENSMUSG00000050883
1219	chr1	162107014	162107737	724	243	23	81.22	8.68	0.26
1220	chr1	162140766	162141349	584	450	18	51.83	5.29	0.46	Cacybp	ENSMUSG00000014226
1221	chr1	162192723	162194021	1299	528	53	204.39	12.35	0.23
1222	chr1	162227331	162228022	692	354	19	59.84	7.95	0.37
1223	chr1	162526782	162527446	665	418	25	83.71	9.41	0.23
1224	chr1	162721395	162722516	1122	702	40	146.52	7.95	0.19	Rabgap1l	ENSMUSG00000026721
1225	chr1	162808583	162809519	937	768	30	102.38	7.23	0.19
1226	chr1	162837166	162838722	1557	523	61	164.55	7.72	0.22	Rc3h1	ENSMUSG00000040423
1227	chr1	162963288	162964498	1211	979	56	240.38	12.35	0.25	Zbtb37	ENSMUSG00000043467
1228	chr1	162966186	162966727	542	132	15	50.37	5.78	0.5	Zbtb37	ENSMUSG00000043467
1229	chr1	162966971	162968714	1744	1325	57	184.87	9.4	0.28	Zbtb37	ENSMUSG00000043467
1230	chr1	162999787	163000583	797	472	26	83.61	7.87	0.24	Dars2, Cenpl	ENSMUSG00000026709, ENSMUSG00000026708
1231	chr1	163001774	163002954	1181	732	39	132.63	7.94	0.15	Dars2, Cenpl	ENSMUSG00000026709, ENSMUSG00000026708
1232	chr1	163059887	163060718	832	371	22	64.43	9.4	0.34	Klhl20	ENSMUSG00000026705
1233	chr1	163125832	163126889	1058	308	38	105.26	7.68	0.19
1234	chr1	163178195	163180233	2039	1504	79	222.23	7.68	0.25	Prdx6	ENSMUSG00000026701
1235	chr1	163406957	163407749	793	318	23	52.62	7.07	0.45
1236	chr1	163436538	163437086	549	277	16	55.78	7.95	0.4
1237	chr1	163538213	163538675	463	163	16	65.65	7.23	0.32
1238	chr1	163619136	163619729	594	152	17	57.36	7.23	0.39
1239	chr1	163664390	163665017	628	461	20	64.98	5.83	0.33
1240	chr1	163665236	163665944	709	284	26	72.62	6.69	0.28
1241	chr1	163729940	163731019	1080	913	31	93.74	7.95	0.17
1242	chr1	163805376	163806371	996	261	30	96.07	6.51	0.18	AI848100	ENSMUSG00000040297
1243	chr1	163807508	163808284	777	316	25	88.16	6.51	0.21	AI848100	ENSMUSG00000040297
1244	chr1	163968324	163970032	1709	1367	52	122.81	7.64	0.16
1245	chr1	164093248	164094561	1314	640	52	155.24	8.78	0.19
1246	chr1	164113945	164114817	873	371	25	78.09	9.4	0.29
1247	chr1	164117202	164118870	1669	349	65	248.22	9.4	0.28
1248	chr1	164146213	164147222	1010	532	36	133.4	7.95	0.16
1249	chr1	164150386	164151965	1580	551	67	275.81	11.57	0.3
1250	chr1	164154846	164156519	1674	326	48	148.91	7.95	0.19
1251	chr1	164173747	164174473	727	445	23	80.88	7.23	0.27
1252	chr1	164229701	164230727	1027	525	37	70.42	4.94	0.3
1253	chr1	164439952	164440759	808	393	23	72.47	8.68	0.28
1254	chr1	164477196	164478580	1385	231	48	167.9	7.95	0.23	Mettl13	ENSMUSG00000026694
1255	chr1	164478681	164479486	806	289	23	72.66	7.23	0.29	Mettl13	ENSMUSG00000026694
1256	chr1	164497743	164498955	1213	440	39	129.2	10.12	0.15	Vamp4	ENSMUSG00000026696
1257	chr1	164499348	164500384	1037	186	32	104.16	7.95	0.18	Vamp4	ENSMUSG00000026696
1258	chr1	164501295	164502343	1049	337	45	192.81	9.4	0.26	Vamp4	ENSMUSG00000026696
1259	chr1	164668262	164669670	1409	457	54	167.3	10	0.23	Prrc2c	ENSMUSG00000040225
1260	chr1	165043450	165044235	786	420	22	68.64	8.68	0.32
1261	chr1	165054221	165054732	512	167	15	53.39	5.78	0.42
1262	chr1	165221339	165222010	672	285	18	51.67	6.75	0.46
1263	chr1	165238348	165242077	3730	1585	174	746.8	14.46	2.17	Prrx1	ENSMUSG00000026586
1264	chr1	165243220	165244347	1128	354	33	100.99	6.51	0.19	Prrx1	ENSMUSG00000026586
1265	chr1	165268537	165269388	852	398	29	78.51	6.59	0.29
1266	chr1	165310772	165311308	537	359	16	57.03	6.51	0.39
1267	chr1	165311908	165312591	684	330	20	66.62	7.95	0.33
1268	chr1	165313311	165314146	836	428	28	100.95	13.01	0.19
1269	chr1	165332133	165333504	1372	342	50	136.31	6.04	0.16	Gorab	ENSMUSG00000040124
1270	chr1	165492012	165492715	704	360	18	53.02	6.51	0.43
1271	chr1	165860455	165861557	1103	457	36	122.28	8.68	0.16	Scyl3	ENSMUSG00000026584
1272	chr1	165923842	165924503	662	169	19	62.74	7.23	0.36	BC055324, 2810422O20Rik	ENSMUSG00000041406, ENSMUSG00000041396
1273	chr1	166154258	166154874	617	442	19	67.42	10.12	0.32
1274	chr1	166177751	166178412	662	421	21	71.39	6.17	0.3	Slc19a2	ENSMUSG00000040918
1275	chr1	166179399	166180963	1565	881	66	222.42	9.41	0.25	Slc19a2	ENSMUSG00000040918
1276	chr1	166180980	166181461	482	236	19	57.31	7.26	0.39	Slc19a2	ENSMUSG00000040918
1277	chr1	166205731	166206435	705	436	30	99.21	10.02	0.19	4930455F23Rik	ENSMUSG00000026578
1278	chr1	166349565	166351179	1615	1294	51	149.32	9.45	0.19
1279	chr1	166381862	166382411	550	218	17	61.99	7.23	0.37
1280	chr1	166385927	166387428	1502	1060	70	311.55	13.01	0.21	Atp1b1	ENSMUSG00000026576
1281	chr1	166391541	166392250	710	305	20	64.05	7.23	0.34	Atp1b1	ENSMUSG00000026576
1282	chr1	166558294	166559749	1456	483	46	138.76	11.66	0.17
1283	chr1	166724386	166724868	483	239	18	61.39	9.09	0.37	Dpt	ENSMUSG00000026574
1284	chr1	166728730	166729759	1030	637	30	92.65	7.23	0.17	Dpt	ENSMUSG00000026574
1285	chr1	166739798	166740659	862	409	25	51.95	8.23	0.46
1286	chr1	166829167	166830146	980	680	27	79.73	7.95	0.29
1287	chr1	166905904	166906449	546	166	21	79.78	12.03	0.29
1288	chr1	166977020	166977743	724	362	22	74.87	9.4	0.29
1289	chr1	167122007	167124455	2449	378	94	276.29	7.71	0.3	Sft2d2	ENSMUSG00000040848
1290	chr1	167165686	167166435	750	442	21	66.15	8.68	0.32	Tiprl	ENSMUSG00000040843
1291	chr1	167211217	167211917	701	382	23	83.84	8.68	0.23
1292	chr1	167212352	167213064	713	154	25	95.81	7.23	0.18
1293	chr1	167232925	167233666	742	385	19	55.36	7.23	0.41	Gpr161	ENSMUSG00000040836
1294	chr1	167391609	167392153	545	319	18	69.12	7.23	0.32	Dcaf6, Brp44	ENSMUSG00000026571, ENSMUSG00000026568
1295	chr1	167465719	167466794	1076	757	33	106.26	7.95	0.19
1296	chr1	167563326	167564283	958	420	33	119.58	10.12	0.18	Mpzl1	ENSMUSG00000026566
1297	chr1	167564796	167565346	551	253	19	75.15	8.68	0.29	Mpzl1	ENSMUSG00000026566
1298	chr1	167694039	167694668	630	237	23	92.7	7.95	0.17	Creg1	ENSMUSG00000040713
1299	chr1	167784003	167784602	600	339	16	50.82	5.78	0.5
1300	chr1	167974476	167975619	1144	527	43	164.39	9.4	0.22
1301	chr1	167976123	167976703	581	173	16	52.6	5.78	0.45
1302	chr1	167978083	167979085	1003	612	29	84.22	6.86	0.22
1303	chr1	168067291	168068367	1077	400	29	82.43	7.95	0.24
1304	chr1	168310331	168311162	832	481	28	101.43	8.68	0.19	Tada1	ENSMUSG00000026563
1305	chr1	168340078	168340482	405	172	16	73.71	10.84	0.29	Pogk	ENSMUSG00000040596
1306	chr1	169161556	169162799	1244	233	38	119.62	10.12	0.18
1307	chr1	169172593	169173382	790	333	21	62.46	7.23	0.36
1308	chr1	169198840	169199742	903	672	29	74.07	7.06	0.29
1309	chr1	169200597	169202362	1766	1365	57	157.31	6.97	0.2
1310	chr1	169211845	169213868	2024	1449	76	190.96	6.17	0.31	Uck2	ENSMUSG00000026558
1311	chr1	169215343	169215949	607	177	20	75.07	8.68	0.29	Uck2	ENSMUSG00000026558
1312	chr1	169238811	169239540	730	340	18	50.85	9.4	0.5	Tmco1	ENSMUSG00000052428
1313	chr1	169317043	169317718	676	307	21	73.72	7.95	0.29
1314	chr1	169317748	169318928	1181	824	39	97.15	6.59	0.18
1315	chr1	169322434	169324265	1832	1289	79	311.86	9.6	0.21	Mgst3	ENSMUSG00000026688
1316	chr1	169352050	169352697	648	222	17	52.25	7.23	0.45
1317	chr1	170208157	170209437	1281	977	40	92.32	7.68	0.18
1318	chr1	170213150	170213843	694	453	24	84.78	8.03	0.22
1319	chr1	170320539	170322709	2171	1659	78	272.33	15.18	0.36
1320	chr1	170356213	170359081	2869	2458	95	307.78	10.84	0.2	Pbx1	ENSMUSG00000052534
1321	chr1	170359468	170360043	576	175	16	53.08	7.23	0.43	Pbx1	ENSMUSG00000052534
1322	chr1	170527710	170528539	830	389	24	76.31	10.12	0.29
1323	chr1	170976576	170977225	650	196	20	51.6	5.49	0.46
1324	chr1	171456446	171457282	837	446	25	77.21	8.23	0.29	Nuf2	ENSMUSG00000026683
1325	chr1	171460183	171461168	986	663	26	79.19	6.51	0.28	Nuf2	ENSMUSG00000026683
1326	chr1	171461364	171462327	964	800	35	116.16	6.97	0.19	Nuf2	ENSMUSG00000026683
1327	chr1	171628518	171629230	713	471	21	69.81	7.23	0.32
1328	chr1	171629412	171630425	1014	692	38	139.63	10.29	0.17
1329	chr1	171634057	171634787	731	354	19	56.31	8.68	0.41
1330	chr1	171694850	171695302	453	177	15	60.05	8.68	0.37
1331	chr1	171897950	171899198	1249	794	53	158.86	7.2	0.2	Hsd17b7	ENSMUSG00000026675
1332	chr1	171900009	171901164	1156	805	42	85.53	5.2	0.23	Hsd17b7	ENSMUSG00000026675
1333	chr1	171936037	171937551	1515	564	62	231.99	9.7	0.23
1334	chr1	171982128	171982653	526	312	18	53.14	6.49	0.42
1335	chr1	171987546	171988933	1388	454	59	142.72	6.07	0.18
1336	chr1	171989691	171990465	775	324	25	85.26	10.46	0.22
1337	chr1	171992873	171994238	1366	1086	61	218.94	11.76	0.24
1338	chr1	171994302	171995075	774	382	29	87.71	9.33	0.21
1339	chr1	171999512	172000319	808	351	24	67.8	6.97	0.32
1340	chr1	172010261	172011233	973	639	30	96.56	7.1	0.18
1341	chr1	172038380	172039851	1472	982	60	240.24	10.12	0.25	Ddr2	ENSMUSG00000026674
1342	chr1	172040885	172042385	1501	1016	52	112.58	7.75	0.19	Ddr2	ENSMUSG00000026674
1343	chr1	172043318	172043870	553	378	16	55.37	7.23	0.41	Ddr2	ENSMUSG00000026674
1344	chr1	172077657	172078699	1043	802	40	156.93	7.95	0.2
1345	chr1	172119061	172119766	706	351	22	56.42	6.59	0.41
1346	chr1	172184757	172185510	754	377	22	61.94	6.97	0.37
1347	chr1	172520017	172520611	595	312	21	83.33	7.95	0.24	Nos1ap	ENSMUSG00000038473
1348	chr1	172573676	172574516	841	471	32	88.02	5.86	0.21	Olfml2b	ENSMUSG00000038463
1349	chr1	172574665	172575471	807	344	28	95.26	8.56	0.18	Olfml2b	ENSMUSG00000038463
1350	chr1	172594525	172595921	1397	320	47	159.89	7.23	0.21
1351	chr1	172656897	172657532	636	249	21	78.27	8.68	0.29
1352	chr1	172661676	172662433	758	306	21	65.39	7.23	0.32
1353	chr1	172696715	172697437	723	266	24	51.58	5.49	0.46
1354	chr1	172720499	172721164	666	288	20	54.49	7.06	0.41
1355	chr1	172782917	172783659	743	462	23	79.13	6.51	0.28
1356	chr1	172785102	172785657	556	177	17	61.33	6.51	0.37
1357	chr1	172798669	172799387	719	345	24	80.34	7.89	0.28	Atf6	ENSMUSG00000026663
1358	chr1	172814109	172815201	1093	360	39	143.37	8.68	0.18	Dusp12	ENSMUSG00000026659
1359	chr1	172815663	172816057	395	163	13	53.57	8.68	0.42	Dusp12	ENSMUSG00000026659
1360	chr1	172831169	172831750	582	171	19	71.39	7.23	0.3
1361	chr1	172841975	172842557	583	199	19	71.27	7.23	0.3	Fcrlb	ENSMUSG00000070524
1362	chr1	172950011	172950738	728	331	21	64.53	8.23	0.33	Fcgr4	ENSMUSG00000059089
1363	chr1	172963012	172964058	1047	820	37	100.91	5.49	0.19
1364	chr1	172966538	172967183	646	441	27	86.42	9.33	0.22
1365	chr1	172975125	172975926	802	430	27	98.37	11.57	0.18
1366	chr1	172994545	172994931	387	166	16	76.5	10.12	0.3
1367	chr1	173008151	173009041	891	167	34	60.1	6.6	0.37
1368	chr1	173024138	173025181	1044	255	30	57.61	4.55	0.39
1369	chr1	173032948	173034131	1184	937	45	152.1	7.6	0.2
1370	chr1	173041632	173042758	1127	657	50	169.26	9.88	0.23	1700009P17Rik	ENSMUSG00000026649
1371	chr1	173043312	173044225	914	617	29	72	5.49	0.28	1700009P17Rik	ENSMUSG00000026649
1372	chr1	173079438	173080626	1189	823	38	121.13	7.69	0.16	Sdhc, Mpz	ENSMUSG00000058076, ENSMUSG00000056569
1373	chr1	173080901	173081767	867	177	36	153.26	10.84	0.19	Sdhc, Mpz	ENSMUSG00000058076, ENSMUSG00000056569
1374	chr1	173150884	173152423	1540	463	62	244.92	16.63	0.27	Tomm40l, Apoa2	ENSMUSG00000005674, ENSMUSG00000005681
1375	chr1	173175617	173177086	1470	977	62	247.9	12.29	0.28	Ndufs2, Adamts4	ENSMUSG00000013593, ENSMUSG00000006403
1376	chr1	173177411	173178198	788	174	36	166.03	13.74	0.22	Ndufs2, Adamts4	ENSMUSG00000013593, ENSMUSG00000006403
1377	chr1	173178344	173178976	633	473	22	85.37	7.95	0.22	Ndufs2, Adamts4	ENSMUSG00000013593, ENSMUSG00000006403
1378	chr1	173180967	173181426	460	212	14	52.63	7.23	0.45	Ndufs2, Adamts4	ENSMUSG00000013593, ENSMUSG00000006403
1379	chr1	173192184	173192970	787	394	26	93.53	9.4	0.17
1380	chr1	173193503	173193984	482	174	16	63.28	7.23	0.37
1381	chr1	173200546	173201697	1152	696	45	177.49	8.68	0.26	B4galt3	ENSMUSG00000052423
1382	chr1	173209817	173211356	1540	306	66	268.24	10.56	0.34	Ppox	ENSMUSG00000062729
1383	chr1	173217107	173217718	612	355	20	74.48	9.4	0.29	Usp21	ENSMUSG00000053483
1384	chr1	173223334	173224628	1295	837	51	163.56	10.58	0.22	Ufc1	ENSMUSG00000062963
1385	chr1	173260223	173261324	1102	798	37	128.9	9.4	0.15	Dedd	ENSMUSG00000013973
1386	chr1	173274560	173275596	1037	484	44	134.44	7.2	0.16	Nit1, Pfdn2	ENSMUSG00000013997, ENSMUSG00000006412
1387	chr1	173278951	173279732	782	303	28	107.62	9.4	0.18	Nit1, Pfdn2	ENSMUSG00000013997, ENSMUSG00000006412
1388	chr1	173342221	173343662	1442	643	53	145.06	7.13	0.18	Usf1	ENSMUSG00000026641
1389	chr1	173368344	173370570	2227	1208	93	281.76	9.33	0.24	F11r	ENSMUSG00000038235
1390	chr1	173371102	173371737	636	203	21	78.27	7.95	0.29	F11r	ENSMUSG00000038235
1391	chr1	173400009	173400901	893	328	39	109.33	7.77	0.18
1392	chr1	173401285	173401991	707	454	29	119.68	8.23	0.18
1393	chr1	173433941	173435317	1377	451	43	142.88	9.4	0.18	Alyref2, B930036N10Rik	ENSMUSG00000060244, ENSMUSG00000091993
1394	chr1	174013253	174015021	1769	1193	72	284.43	12.29	0.24	Copa, Ncstn	ENSMUSG00000026553, ENSMUSG00000003458
1395	chr1	174056224	174056735	512	139	16	59.77	6.51	0.37	Pex19	ENSMUSG00000003464
1396	chr1	174057018	174058180	1163	749	49	165.48	10.17	0.22	Pex19	ENSMUSG00000003464
1397	chr1	174079035	174080310	1276	791	43	147.85	8.68	0.19	Dcaf8	ENSMUSG00000026554
1398	chr1	174134674	174136352	1679	786	68	268.39	13.01	0.34	Pea15a	ENSMUSG00000013698
1399	chr1	174136983	174137583	601	241	17	56.66	7.95	0.4	Pea15a	ENSMUSG00000013698
1400	chr1	174147004	174147369	366	176	13	57.3	8.68	0.39	Casq1	ENSMUSG00000007122
1401	chr1	174241033	174241564	532	164	15	51.35	5.78	0.47
1402	chr1	174242763	174243532	770	489	23	74.2	7.04	0.29
1403	chr1	174307030	174308293	1264	656	49	143.8	6.04	0.18	Pigm	ENSMUSG00000050229
1404	chr1	174429722	174430299	578	419	18	65.31	8.68	0.32	Tagln2	ENSMUSG00000026547
1405	chr1	174431329	174434186	2858	1986	147	686.96	13.01	2.7	Tagln2	ENSMUSG00000026547
1406	chr1	174460519	174461387	869	165	28	97.14	6.51	0.18
1407	chr1	175843817	175844621	805	443	20	55.61	8.68	0.41	Mnda	ENSMUSG00000026536
1408	chr1	175961473	175962094	622	172	21	79.95	7.95	0.27	Ifi205	ENSMUSG00000054203
1409	chr1	175979320	175980077	758	398	21	65.39	7.23	0.32	Olfr432	ENSMUSG00000047048
1410	chr1	176101059	176102188	1130	768	29	83.41	7.95	0.24	Spna1	ENSMUSG00000026532
1411	chr1	177357971	177358590	620	366	20	59.22	7.06	0.39
1412	chr1	177372263	177372862	600	279	18	54.68	6.33	0.4
1413	chr1	177422792	177423454	663	326	18	56.68	7.95	0.4	Rgs7	ENSMUSG00000026527
1414	chr1	177554546	177555359	814	356	25	84.1	7.95	0.22	Kmo, Fh1	ENSMUSG00000039783, ENSMUSG00000026526
1415	chr1	178742197	178743036	840	494	24	51.66	5.85	0.46	Cep170, Sdccag8	ENSMUSG00000057335, ENSMUSG00000026504
1416	chr1	178762885	178763868	984	356	27	60.17	5.21	0.37
1417	chr1	178764220	178765587	1368	546	44	113.77	7.64	0.19
1418	chr1	178943125	178944602	1478	1167	62	180.84	8.75	0.27
1419	chr1	178944634	178945291	658	411	21	75.63	10.11	0.3
1420	chr1	179189168	179189727	560	171	19	74.03	9.4	0.29	Akt3	ENSMUSG00000019699
1421	chr1	179268542	179269493	952	697	27	82.36	6.51	0.24
1422	chr1	179638212	179638963	752	358	25	50.84	6.19	0.5
1423	chr1	179641368	179642323	956	485	34	94.56	6.59	0.17
1424	chr1	179724427	179725727	1301	1021	40	114.09	6.97	0.19	Adss	ENSMUSG00000015961
1425	chr1	180118412	180119041	630	446	21	59.02	6.04	0.38	Pppde1	ENSMUSG00000026502
1426	chr1	180119055	180119529	475	175	15	57.44	8.68	0.39	Pppde1	ENSMUSG00000026502
1427	chr1	180148481	180149288	808	393	21	60.88	10.84	0.37
1428	chr1	180211524	180212105	582	418	17	58.57	5.78	0.4
1429	chr1	180249439	180251315	1877	963	57	100.27	5.81	0.19	Fam36a	ENSMUSG00000026500
1430	chr1	180263697	180265364	1668	841	59	110.23	6.5	0.18	Hnrnpu	ENSMUSG00000039630
1431	chr1	180268320	180269042	723	192	34	156.88	11.86	0.2	Hnrnpu	ENSMUSG00000039630
1432	chr1	180299193	180300128	936	472	30	96.15	8.68	0.18
1433	chr1	180305377	180305851	475	174	14	51	6.51	0.5
1434	chr1	180330545	180331144	600	362	22	86.12	8.3	0.22	Efcab2	ENSMUSG00000026495
1435	chr1	180336653	180337037	385	219	15	69.22	8.68	0.32	Efcab2	ENSMUSG00000026495
1436	chr1	180457286	180458223	938	363	30	102.27	9.4	0.19	Kif26b	ENSMUSG00000026494
1437	chr1	180459198	180459812	615	175	17	55.3	6.51	0.41	Kif26b	ENSMUSG00000026494
1438	chr1	180688903	180689551	649	407	17	52.16	7.23	0.45
1439	chr1	180721084	180721878	795	391	26	92.6	8.68	0.17
1440	chr1	180929535	180930999	1465	464	48	86	6.93	0.22
1441	chr1	180970982	180971982	1001	566	37	91.42	6.78	0.19
1442	chr1	180972392	180973364	973	231	36	130.41	8.84	0.15
1443	chr1	180973623	180974433	811	314	27	93.12	6.92	0.17
1444	chr1	180977674	180978906	1233	173	37	72.69	5.33	0.29
1445	chr1	180987962	180988464	503	238	17	60.31	8.36	0.37
1446	chr1	180989158	180990489	1332	940	46	92.89	5.49	0.17
1447	chr1	181128413	181128979	567	399	16	53.96	7.23	0.42
1448	chr1	181446561	181447836	1276	914	40	122.46	7.95	0.16	Smyd3, Gm5561	ENSMUSG00000055067, ENSMUSG00000075392
1449	chr1	181474984	181475985	1002	450	37	134.43	10.98	0.16	Tfb2m, Cnst	ENSMUSG00000026492, ENSMUSG00000038949
1450	chr1	181476977	181478127	1151	875	51	140.91	7.32	0.17	Tfb2m, Cnst	ENSMUSG00000026492, ENSMUSG00000038949
1451	chr1	181597796	181598292	497	324	16	61.49	7.23	0.37	Sccpdh	ENSMUSG00000038936
1452	chr1	181732091	181732824	734	221	25	93.2	7.95	0.17	Gm10518, Ahctf1	ENSMUSG00000073486, ENSMUSG00000026491
1453	chr1	181734034	181734696	663	271	20	68.8	8.68	0.32	Gm10518, Ahctf1	ENSMUSG00000073486, ENSMUSG00000026491
1454	chr1	181778057	181778712	656	338	20	69.55	7.95	0.31
1455	chr1	181889112	181889841	730	435	27	107.48	12.29	0.18	Cdc42bpa	ENSMUSG00000026490
1456	chr1	181890909	181891451	543	140	17	62.77	6.51	0.36	Cdc42bpa	ENSMUSG00000026490
1457	chr1	181899386	181899852	467	300	15	58.37	7.23	0.4
1458	chr1	181899862	181900946	1085	338	29	69.42	5.07	0.32
1459	chr1	182125240	182125979	740	371	27	106.15	7.95	0.19	Adck3	ENSMUSG00000026489
1460	chr1	182126228	182126750	523	174	15	52.26	7.23	0.45	Adck3	ENSMUSG00000026489
1461	chr1	182155975	182156651	677	176	29	129.96	11.57	0.15
1462	chr1	182179682	182180356	675	332	22	73.83	7.95	0.29
1463	chr1	182185485	182186225	741	406	30	127.61	10.84	0.17	Psen2	ENSMUSG00000010609
1464	chr1	182186550	182187227	678	214	30	137.53	13.01	0.16	Psen2	ENSMUSG00000010609
1465	chr1	182261723	182262276	554	174	17	61.55	6.51	0.37	Itpkb, Gm5069	ENSMUSG00000038855, ENSMUSG00000055676
1466	chr1	182295152	182296158	1007	220	36	117.14	8.23	0.19
1467	chr1	182316990	182317700	711	417	31	139.86	10.12	0.17
1468	chr1	182499567	182500873	1307	839	57	215.72	11.39	0.23	Parp1	ENSMUSG00000026496
1469	chr1	182569632	182570617	986	533	33	110.21	8.23	0.18	Lin9	ENSMUSG00000058729
1470	chr1	182571949	182572954	1006	367	45	199.76	10.12	0.25	Lin9	ENSMUSG00000058729
1471	chr1	182656628	182657945	1318	933	46	162.69	9.4	0.21	Acbd3	ENSMUSG00000026499
1472	chr1	182706611	182707916	1306	284	43	125.14	7.6	0.16
1473	chr1	182777735	182778968	1234	415	40	89	7.2	0.19	BC031781	ENSMUSG00000038806
1474	chr1	182779737	182780914	1178	935	52	157.66	9.48	0.2	BC031781	ENSMUSG00000038806
1475	chr1	182781964	182782623	660	384	20	56.81	5.43	0.4	BC031781	ENSMUSG00000038806
1476	chr1	182833712	182834413	702	424	26	104.19	10.12	0.18	Pycr2	ENSMUSG00000026520
1477	chr1	182835063	182836266	1204	833	42	142.17	8.92	0.17	Pycr2	ENSMUSG00000026520
1478	chr1	182843134	182844123	990	712	36	101.92	8.78	0.18
1479	chr1	182870992	182872618	1627	1143	74	305.26	10.2	0.2	Tmem63a	ENSMUSG00000026519
1480	chr1	182872984	182876072	3089	734	134	483.08	10.17	0.93	Tmem63a	ENSMUSG00000026519
1481	chr1	182940740	182941254	515	346	15	50.3	6.86	0.5
1482	chr1	182945637	182946500	864	432	27	86.43	7.55	0.22	Ephx1	ENSMUSG00000038776
1483	chr1	182951002	182951807	806	369	28	84.54	8.82	0.22	Ephx1	ENSMUSG00000038776
1484	chr1	183072842	183073419	578	356	17	58.99	5.78	0.39	Nvl	ENSMUSG00000026516
1485	chr1	183074596	183076039	1444	533	57	211.86	8.92	0.22	Nvl	ENSMUSG00000026516
1486	chr1	183081411	183082695	1285	874	48	171.66	10.98	0.24	Cnih4	ENSMUSG00000062169
1487	chr1	183139680	183140837	1158	732	37	122.55	8.68	0.16	Wdr26	ENSMUSG00000038733
1488	chr1	183142429	183143411	983	473	36	136.88	11.57	0.16	Wdr26	ENSMUSG00000038733
1489	chr1	183162206	183162981	776	318	25	51.66	4.42	0.46
1490	chr1	183281922	183282576	655	390	18	57.43	9.4	0.39	Cnih3	ENSMUSG00000026514
1491	chr1	183282894	183283574	681	273	22	75.54	9.6	0.3	Cnih3	ENSMUSG00000026514
1492	chr1	183301356	183302278	923	571	27	85.18	5.78	0.22
1493	chr1	183323533	183325227	1695	875	55	177.59	8.68	0.26
1494	chr1	183347748	183348655	908	326	26	52.57	4.63	0.45
1495	chr1	183355006	183355656	651	408	18	57.81	7.23	0.39
1496	chr1	183482191	183483665	1475	829	54	146.83	8.78	0.19
1497	chr1	183769503	183770848	1346	300	47	144.6	8.23	0.18	Lbr	ENSMUSG00000004880
1498	chr1	183771006	183771868	863	394	26	85.17	8.68	0.22	Lbr	ENSMUSG00000004880
1499	chr1	183772866	183773735	870	508	32	117.9	9.6	0.19	Lbr	ENSMUSG00000004880
1500	chr1	184055332	184056474	1143	578	42	157.55	10.12	0.2	Srp9	ENSMUSG00000026511
1501	chr1	184210552	184211949	1398	597	47	159.77	9.4	0.21	Degs1	ENSMUSG00000038633
1502	chr1	184269543	184270986	1444	1010	56	115.58	5.2	0.18	Fbxo28	ENSMUSG00000047539
1503	chr1	184271804	184272610	807	301	29	91.07	7.11	0.19	Fbxo28	ENSMUSG00000047539
1504	chr1	184298071	184300269	2199	500	89	345.61	12.29	0.3
1505	chr1	184338032	184338893	862	688	38	153.36	9.03	0.19	Gm10517, Trp53bp2	ENSMUSG00000073482, ENSMUSG00000026510
1506	chr1	184339820	184340497	678	310	28	122.22	12.29	0.16	Gm10517, Trp53bp2	ENSMUSG00000073482, ENSMUSG00000026510
1507	chr1	184433788	184435017	1230	477	46	165.37	8.92	0.22
1508	chr1	184444684	184446655	1972	1424	93	320.22	10.43	0.23	Capn2	ENSMUSG00000026509
1509	chr1	184447709	184450623	2915	2002	122	273.13	8.66	0.29	Capn2	ENSMUSG00000026509
1510	chr1	184450814	184451941	1128	428	39	80.86	6.4	0.27	Capn2	ENSMUSG00000026509
1511	chr1	184453834	184454676	843	420	23	55.88	6.66	0.4
1512	chr1	184457299	184458214	916	465	28	61.15	6.17	0.37
1513	chr1	184469113	184469728	616	452	19	67.53	6.51	0.31
1514	chr1	184472762	184473523	762	478	26	57.04	5.95	0.39
1515	chr1	184838643	184839396	754	331	26	78.83	7.64	0.28
1516	chr1	184874326	184875556	1231	441	37	108.34	7.55	0.18
1517	chr1	184885677	184887136	1460	621	47	60	4.12	0.37	Tlr5	ENSMUSG00000079164
1518	chr1	184889782	184890731	950	449	30	100.94	10.84	0.19	Tlr5	ENSMUSG00000079164
1519	chr1	184913278	184914196	919	544	29	92.75	7.55	0.17
1520	chr1	185397037	185397675	639	306	20	52.7	4.94	0.43
1521	chr1	185424096	185425234	1139	726	35	80.71	6.04	0.27
1522	chr1	185431063	185431579	517	382	15	52.87	6.51	0.43
1523	chr1	185688516	185689800	1285	472	34	86.6	8.92	0.22
1524	chr1	185729371	185730248	878	411	30	54.83	5.35	0.4
1525	chr1	185740609	185741258	650	164	23	90.08	8.68	0.19
1526	chr1	185756973	185758546	1574	1197	48	80.44	5.81	0.27
1527	chr1	185856684	185857216	533	372	15	51.25	6.51	0.47	1700056E22Rik, Dusp10	ENSMUSG00000044854, ENSMUSG00000039384
1528	chr1	185859413	185860742	1330	382	56	165.53	9.78	0.22	1700056E22Rik, Dusp10	ENSMUSG00000044854, ENSMUSG00000039384
1529	chr1	185874734	185875865	1132	170	31	56.43	5.14	0.41
1530	chr1	185875908	185877058	1151	642	44	138.78	7.64	0.17
1531	chr1	185900808	185901707	900	429	31	113.24	8.68	0.19
1532	chr1	185973194	185973780	587	448	17	54.95	10.29	0.4
1533	chr1	186342524	186344190	1667	720	61	171.95	9.72	0.24
1534	chr1	186354065	186354575	511	379	16	59.88	7.23	0.37
1535	chr1	186354814	186355338	525	205	16	58.32	9.4	0.4
1536	chr1	186452442	186453042	601	313	16	50.73	6.51	0.5
1537	chr1	186486844	186488066	1223	675	43	105.45	6.17	0.19
1538	chr1	186531661	186532567	907	297	39	169.68	13.74	0.23
1539	chr1	186551973	186554979	3007	1862	125	455.57	10.03	0.74	Hlx	ENSMUSG00000039377
1540	chr1	186556465	186557640	1176	490	41	146.57	10.12	0.19	Hlx	ENSMUSG00000039377
1541	chr1	186668104	186668680	577	329	24	95.89	10.13	0.18	Mosc2	ENSMUSG00000073481
1542	chr1	186669856	186670685	830	371	27	54.92	6.86	0.4	Mosc2	ENSMUSG00000073481
1543	chr1	186677349	186677878	530	354	15	51.55	7.23	0.47
1544	chr1	187026621	187027694	1074	897	41	152.09	10.29	0.2	Rab3gap2	ENSMUSG00000039318
1545	chr1	187028659	187029861	1203	726	39	130.31	8.68	0.15	Rab3gap2	ENSMUSG00000039318
1546	chr1	187041588	187042100	513	191	15	50.5	8.23	0.5
1547	chr1	187156592	187157511	920	512	32	94.76	8.23	0.17	Iars2, Bpnt1	ENSMUSG00000026618, ENSMUSG00000026617
1548	chr1	187187592	187188379	788	373	23	58.68	7.64	0.39	Eprs	ENSMUSG00000026615
1549	chr1	187188471	187189332	862	474	29	104.49	11.57	0.18	Eprs	ENSMUSG00000026615
1550	chr1	187940305	187941150	846	486	27	86.96	9.4	0.22	Lyplal1	ENSMUSG00000039246
1551	chr1	187987583	187988465	883	562	27	89.28	7.23	0.2
1552	chr1	188118167	188119261	1095	365	31	92.31	7.95	0.18
1553	chr1	188272719	188273219	501	160	16	54.56	6.51	0.41
1554	chr1	188278893	188279567	675	285	26	62.4	5.63	0.36
1555	chr1	188390804	188391501	698	303	20	51.46	5.29	0.47
1556	chr1	188404949	188405669	721	430	21	69	7.23	0.32
1557	chr1	188409274	188409936	663	492	23	88.43	9.4	0.21
1558	chr1	188411158	188411866	709	350	20	56.81	7.78	0.4
1559	chr1	188434003	188434823	821	499	26	55.61	6.17	0.41
1560	chr1	188437622	188438136	515	133	17	60.32	6.59	0.37
1561	chr1	188499541	188500070	530	328	16	57.78	9.4	0.39
1562	chr1	188525946	188527157	1212	746	52	220.18	11.57	0.24	Tgfb2	ENSMUSG00000039239
1563	chr1	188527216	188528218	1003	238	33	114.26	6.51	0.18	Tgfb2	ENSMUSG00000039239
1564	chr1	188571268	188572644	1377	746	54	206.51	9.21	0.24	Rrp15	ENSMUSG00000001305
1565	chr1	188573603	188574293	691	456	23	85.02	7.95	0.22	Rrp15	ENSMUSG00000001305
1566	chr1	189038691	189039437	747	410	23	74.51	9.6	0.29	Spata17, Gpatch2	ENSMUSG00000026611, ENSMUSG00000039210
1567	chr1	189059982	189060448	467	298	17	72.15	7.95	0.28
1568	chr1	189117944	189118531	588	358	17	54.85	6.17	0.4
1569	chr1	189118616	189119270	655	342	27	61.63	5.1	0.37
1570	chr1	189734904	189735536	633	460	17	53.61	5.78	0.42
1571	chr1	190057255	190057811	557	167	16	54.96	6.51	0.4
1572	chr1	190830492	190831322	831	340	25	82.31	7.23	0.24	Kctd3	ENSMUSG00000026608
1573	chr1	191037690	191039755	2066	480	77	278.91	10.12	0.23
1574	chr1	191510878	191511795	918	516	39	167.95	10.84	0.23	Cenpf	ENSMUSG00000026605
1575	chr1	191539872	191540798	927	763	26	51	5.14	0.5
1576	chr1	191550802	191551376	575	248	17	59.3	9.4	0.39	Ptpn14	ENSMUSG00000026604
1577	chr1	191551386	191551924	539	252	18	69.84	9.4	0.31	Ptpn14	ENSMUSG00000026604
1578	chr1	191552781	191554246	1466	1064	79	392.08	14.46	0.45	Ptpn14	ENSMUSG00000026604
1579	chr1	191554311	191555157	847	421	24	74.65	7.23	0.29	Ptpn14	ENSMUSG00000026604
1580	chr1	191744592	191745902	1311	481	48	177.15	9.4	0.26	Smyd2	ENSMUSG00000026603
1581	chr1	191746275	191746912	638	248	19	65.18	7.95	0.32	Smyd2	ENSMUSG00000026603
1582	chr1	192724354	192725151	798	414	30	105.31	9.5	0.19
1583	chr1	192734113	192735639	1527	1207	51	170.87	7.95	0.24	Rps6kc1	ENSMUSG00000089872
1584	chr1	192735756	192736645	890	337	31	107.78	9.4	0.18	Rps6kc1	ENSMUSG00000089872
1585	chr1	192752936	192753863	928	465	34	130.19	10.12	0.15	Angel2	ENSMUSG00000026634
1586	chr1	192800747	192802274	1528	402	63	224.32	10.13	0.25	Vash2	ENSMUSG00000037568
1587	chr1	192803087	192803760	674	370	22	80.42	7.95	0.27	Vash2	ENSMUSG00000037568
1588	chr1	192848656	192849528	873	419	32	123.5	11.57	0.16	Mfsd7b	ENSMUSG00000066595
1589	chr1	192850170	192851125	956	357	42	184.78	12.29	0.28	Mfsd7b	ENSMUSG00000066595
1590	chr1	192885847	192886786	940	382	39	157.09	11.66	0.2	Tatdn3, Nsl1	ENSMUSG00000026632, ENSMUSG00000062510
1591	chr1	192887160	192888325	1166	730	37	88.24	6.04	0.21	Tatdn3, Nsl1	ENSMUSG00000026632, ENSMUSG00000062510
1592	chr1	192920990	192921566	577	449	17	59.09	6.51	0.38	Batf3	ENSMUSG00000026630
1593	chr1	193003786	193005159	1374	385	43	136.93	7.23	0.16	Atf3	ENSMUSG00000026628
1594	chr1	193006486	193007188	703	368	18	53.11	8.68	0.42	Atf3	ENSMUSG00000026628
1595	chr1	193007468	193008149	682	235	23	86.1	9.4	0.22	Atf3	ENSMUSG00000026628
1596	chr1	193039993	193040812	820	398	28	102.87	12.29	0.19
1597	chr1	193047671	193048287	617	240	22	71.31	7.64	0.3
1598	chr1	193048668	193049681	1014	461	44	147.46	9.88	0.19
1599	chr1	193077404	193078457	1054	633	30	90.33	8.68	0.19
1600	chr1	193091401	193091887	487	316	15	56.09	8.68	0.41
1601	chr1	193101082	193102667	1586	1105	58	107	7.11	0.18
1602	chr1	193116730	193117280	551	240	18	59.94	6.97	0.37
1603	chr1	193150101	193150812	712	370	22	68.22	9.77	0.32	Tmem206	ENSMUSG00000026627
1604	chr1	193218682	193220043	1362	1000	47	142.74	7.6	0.18	Ppp2r5a	ENSMUSG00000026626
1605	chr1	193221483	193222260	778	418	23	52.62	6.94	0.45	Ppp2r5a	ENSMUSG00000026626
1606	chr1	193277803	193279352	1550	492	49	155.58	9.4	0.19
1607	chr1	193351253	193352196	944	465	30	101.6	9.4	0.19
1608	chr1	193397592	193398590	999	177	32	108.27	6.51	0.18	Dtl, Ints7	ENSMUSG00000037474, ENSMUSG00000037461
1609	chr1	193400060	193401028	969	458	39	127.38	10.26	0.17	Dtl, Ints7	ENSMUSG00000037474, ENSMUSG00000037461
1610	chr1	193451668	193452254	587	427	18	64.32	8.68	0.34
1611	chr1	193485767	193486239	473	166	17	63.1	6.97	0.36
1612	chr1	193540763	193541629	867	429	27	78.83	6.97	0.28	Lpgat1	ENSMUSG00000026623
1613	chr1	193542920	193543904	985	407	31	103.46	9.4	0.19	Lpgat1	ENSMUSG00000026623
1614	chr1	193645683	193646500	818	435	31	123.85	10.12	0.16	Nek2	ENSMUSG00000026622
1615	chr1	193731556	193731978	423	164	16	71.06	9.4	0.29	Slc30a1, 1700034H15Rik	ENSMUSG00000037434, ENSMUSG00000055833
1616	chr1	193813136	193813907	772	503	23	55.16	7.13	0.41
1617	chr1	193885839	193886757	919	175	27	85.58	6.51	0.23
1618	chr1	193893644	193895066	1423	920	45	114.89	8.01	0.18
1619	chr1	193900726	193901639	914	470	28	87.22	8.23	0.22
1620	chr1	193915434	193916424	991	565	32	109.17	8.68	0.18	Traf5	ENSMUSG00000026637
1621	chr1	193916525	193917235	711	278	20	63.95	10.12	0.34	Traf5	ENSMUSG00000026637
1622	chr1	193959457	193960693	1237	785	55	239.08	12.29	0.25	Rcor3	ENSMUSG00000037395
1623	chr1	193962400	193963391	992	225	32	102.39	7.49	0.19	Rcor3	ENSMUSG00000037395
1624	chr1	194596084	194596899	816	469	28	98.17	9.6	0.18	Hhat	ENSMUSG00000037375
1625	chr1	194597241	194597824	584	325	18	64.65	6.51	0.33	Hhat	ENSMUSG00000037375
1626	chr1	194604997	194606538	1542	1258	52	166.29	8.23	0.22
1627	chr1	194611159	194613369	2211	1719	80	162.36	6.4	0.21
1628	chr1	194676174	194677254	1081	327	29	82.08	7.23	0.25	Sertad4	ENSMUSG00000016262
1629	chr1	194677542	194678965	1424	962	59	247.43	17.35	0.28	Sertad4	ENSMUSG00000016262
1630	chr1	194678981	194681038	2058	1359	79	293.92	13.01	0.18	Sertad4	ENSMUSG00000016262
1631	chr1	194682073	194684153	2081	833	71	136.06	6.94	0.16	Sertad4	ENSMUSG00000016262
1632	chr1	194954891	194955690	800	353	24	52.78	6.69	0.43	Diexf	ENSMUSG00000016181
1633	chr1	194956438	194957487	1050	377	42	162.4	11.66	0.21	Diexf	ENSMUSG00000016181
1634	chr1	194998639	194999548	910	395	31	62.95	7.49	0.36	A130010J15Rik	ENSMUSG00000079144
1635	chr1	194999762	195000580	819	302	27	91.41	8.23	0.19
1636	chr1	195124043	195125161	1119	791	32	72.54	5.76	0.28	Lamb3	ENSMUSG00000026639
1637	chr1	195145963	195146694	732	418	18	50.69	7.95	0.5
1638	chr1	195212559	195213225	667	326	18	56.31	6.51	0.41
1639	chr1	195225325	195226318	994	498	33	115.3	7.95	0.18
1640	chr1	195240444	195241561	1118	560	49	212.3	13.01	0.22
1641	chr1	195276412	195277114	703	369	18	53.11	8.68	0.42
1642	chr1	195345677	195346258	582	139	19	62.49	6.33	0.36
1643	chr1	196444891	196445979	1089	887	44	179.28	11.57	0.26	Plxna2	ENSMUSG00000026640
1644	chr1	196446744	196447527	784	435	29	113.46	10.04	0.19	Plxna2	ENSMUSG00000026640
1645	chr1	196485065	196485648	584	278	17	58.37	7.23	0.4
1646	chr1	196486867	196487462	596	170	18	63.35	6.51	0.37
1647	chr1	196498262	196498837	576	239	18	65.54	6.51	0.32
1648	chr1	196501702	196502754	1053	679	33	108.71	7.95	0.19
1649	chr1	196663309	196664068	760	586	25	90.11	7.23	0.19
1650	chr1	196704786	196705813	1028	780	42	87.68	7.45	0.21
1651	chr1	196765081	196765854	774	284	25	82.1	7.95	0.25	Cd34	ENSMUSG00000016494
1652	chr1	196767898	196769395	1498	1202	47	99.42	5.03	0.19	Cd34	ENSMUSG00000016494
1653	chr1	196771370	196772505	1136	176	35	103.26	7.36	0.19
1654	chr1	196802626	196804275	1650	595	56	189.15	7.95	0.3
1655	chr1	196860377	196861121	745	441	24	53.55	7.26	0.42
1656	chr1	197002599	197003199	601	180	22	89.53	10.12	0.2	Cr2	ENSMUSG00000026616
1657	chr1	197067597	197068526	930	409	36	57.73	6.86	0.39
1658	chr10	3055841	3056524	684	209	24	92.63	8.68	0.17
1659	chr10	3056538	3057220	683	213	19	60.69	6.51	0.37
1660	chr10	3133145	3134321	1177	938	47	158.93	10.29	0.2	Cnksr3	ENSMUSG00000015202
1661	chr10	3134850	3136570	1721	326	70	276.85	12.29	0.3	Cnksr3	ENSMUSG00000015202
1662	chr10	3162522	3163546	1025	857	30	93.72	6.86	0.17
1663	chr10	3186620	3188254	1635	1176	70	137.19	5.61	0.16
1664	chr10	3226378	3227205	828	408	23	55.09	6.47	0.41
1665	chr10	3227337	3228084	748	371	20	51.77	7.6	0.46
1666	chr10	3232624	3233371	748	280	26	79.53	6.47	0.28
1667	chr10	4477776	4479013	1238	188	40	105.29	7.06	0.19
1668	chr10	4521358	4522159	802	564	27	57.67	5.03	0.39	Mtrf1l	ENSMUSG00000019774
1669	chr10	4523108	4524267	1160	679	40	123.61	7.6	0.16	Mtrf1l	ENSMUSG00000019774
1670	chr10	4539384	4540290	907	656	33	126	9.4	0.16	Fbxo5	ENSMUSG00000019773
1671	chr10	4542145	4543867	1723	1333	66	247.89	11.57	0.28	Fbxo5	ENSMUSG00000019773
1672	chr10	4657039	4657696	658	480	23	84.73	7.55	0.22
1673	chr10	4737415	4738088	674	472	22	76.33	6.86	0.29
1674	chr10	5036524	5037208	685	318	21	53.32	6.59	0.42
1675	chr10	5056397	5057521	1125	309	45	88.13	6.17	0.21
1676	chr10	5058107	5059449	1343	437	47	159.12	11.76	0.2
1677	chr10	5146026	5146920	895	581	28	68.72	6.04	0.32
1678	chr10	5151775	5152470	696	334	30	133.47	11.45	0.16
1679	chr10	5168513	5169397	885	398	27	64.59	6.04	0.33
1680	chr10	5351710	5352251	542	380	15	50.37	6.51	0.5
1681	chr10	5362528	5363098	571	169	17	59.72	7.95	0.37
1682	chr10	5570408	5571612	1205	346	42	102.18	5.66	0.19
1683	chr10	5636051	5636643	593	286	16	51.47	7.95	0.47
1684	chr10	5724779	5725182	404	226	13	52.48	7.23	0.45
1685	chr10	5734163	5734929	767	379	20	58.81	8.68	0.39	Esr1	ENSMUSG00000019768
1686	chr10	5912211	5912988	778	309	29	108.78	7.48	0.19	1700052N19Rik, Rmnd1	ENSMUSG00000061759, ENSMUSG00000019763
1687	chr10	5914341	5916058	1718	563	61	142.04	6.06	0.17	1700052N19Rik, Rmnd1	ENSMUSG00000061759, ENSMUSG00000019763
1688	chr10	5956248	5958273	2026	1815	97	291.69	7.62	0.17	Zbtb2	ENSMUSG00000075327
1689	chr10	5959851	5960533	683	327	30	136.7	8.68	0.16	Zbtb2	ENSMUSG00000075327
1690	chr10	6007048	6007802	755	346	24	84.18	7.23	0.22
1691	chr10	6011293	6012032	740	329	27	99.76	9.48	0.19
1692	chr10	6012051	6012685	635	237	18	59.36	6.51	0.38
1693	chr10	6078638	6080027	1390	596	49	165.04	8.23	0.22	Akap12	ENSMUSG00000038587
1694	chr10	6224416	6225841	1426	1220	49	130.09	6.59	0.15
1695	chr10	6238495	6238987	493	292	20	90.4	7.95	0.19
1696	chr10	6239418	6240676	1259	389	52	162.7	9.33	0.21
1697	chr10	6266255	6267542	1288	797	45	103.64	6.69	0.19
1698	chr10	6370906	6372772	1867	963	67	217.84	9.35	0.23	Mthfd1l	ENSMUSG00000040675
1699	chr10	7108855	7109957	1103	852	34	103.59	8.23	0.19
1700	chr10	7310175	7310669	495	257	18	75.48	10.12	0.3	Lrp11	ENSMUSG00000019796
1701	chr10	7383246	7384189	944	517	33	121.3	7.95	0.15	Nup43	ENSMUSG00000040034
1702	chr10	7387761	7388620	860	473	27	56.65	5.33	0.4	Nup43	ENSMUSG00000040034
1703	chr10	7399555	7400549	995	520	39	149.11	8.92	0.19	Pcmt1, Lats1	ENSMUSG00000019795, ENSMUSG00000040021
1704	chr10	7401603	7402788	1186	549	42	104.27	6.69	0.18	Pcmt1, Lats1	ENSMUSG00000019795, ENSMUSG00000040021
1705	chr10	7446863	7447245	383	210	13	55.07	7.95	0.41	Katna1	ENSMUSG00000019794
1706	chr10	7447326	7447883	558	173	16	54.86	8.68	0.4	Katna1	ENSMUSG00000019794
1707	chr10	7512934	7513834	901	594	37	155.56	9.4	0.19	BC013529, 6530403G13Rik, Ppil4	ENSMUSG00000040006, ENSMUSG00000052979, ENSMUSG00000015757
1708	chr10	7673165	7673881	717	404	20	63.38	7.95	0.37	Tab2	ENSMUSG00000015755
1709	chr10	7674372	7675327	956	285	34	126.59	8.68	0.17	Tab2	ENSMUSG00000015755
1710	chr10	7943777	7945067	1291	900	37	100.47	7.08	0.19
1711	chr10	7985445	7986228	784	470	37	68.08	10.45	0.32
1712	chr10	8111417	8112119	703	368	25	97.08	8.68	0.18
1713	chr10	8188574	8189747	1174	695	38	92.62	5.49	0.17
1714	chr10	8224819	8225917	1099	884	38	135.88	8.68	0.16
1715	chr10	8236790	8238352	1563	1153	72	316.84	15.9	0.22	Ust	ENSMUSG00000047712
1716	chr10	8238890	8239439	550	177	19	75.28	7.95	0.3	Ust	ENSMUSG00000047712
1717	chr10	9618737	9619196	460	166	14	52.63	7.23	0.45	Stxbp5	ENSMUSG00000019790
1718	chr10	9619249	9620072	824	240	26	89.34	7.95	0.2	Stxbp5	ENSMUSG00000019790
1719	chr10	9621054	9621748	695	381	26	105.14	7.95	0.19	Stxbp5	ENSMUSG00000019790
1720	chr10	9972009	9973041	1033	529	37	110.95	7.64	0.18
1721	chr10	10052639	10053362	724	457	21	59.3	8.86	0.39
1722	chr10	10274241	10275164	924	662	29	71.01	6.59	0.29	Rab32	ENSMUSG00000019832
1723	chr10	10275622	10276953	1332	422	45	113.2	6.59	0.19	Rab32	ENSMUSG00000019832
1724	chr10	10869715	10870598	884	393	26	76.26	6.02	0.3	Shprh	ENSMUSG00000090112
1725	chr10	10963774	10964457	684	334	18	54.77	7.23	0.4
1726	chr10	11063640	11064266	627	168	25	107.55	11.57	0.18	Epm2a	ENSMUSG00000055493
1727	chr10	11738939	11739828	890	492	28	86.94	8.66	0.22
1728	chr10	11927406	11928140	735	249	26	81.07	5.88	0.26
1729	chr10	11972695	11973334	640	326	17	52.97	7.95	0.43
1730	chr10	12338930	12339565	636	388	18	56.01	8.23	0.41
1731	chr10	12472203	12472873	671	176	19	53.35	7.6	0.42
1732	chr10	12508276	12509299	1024	234	30	55.57	5.81	0.41
1733	chr10	12526858	12528413	1556	759	63	216.99	8.36	0.23
1734	chr10	12529822	12531552	1731	1249	63	121.96	7.37	0.16
1735	chr10	12543649	12544252	604	358	16	50.45	7.23	0.5
1736	chr10	12577985	12578652	668	339	22	68.22	6.72	0.32	Utrn	ENSMUSG00000019820
1737	chr10	12586341	12588020	1680	358	70	282.92	9.4	0.24	Utrn	ENSMUSG00000019820
1738	chr10	12588201	12588741	541	285	17	62.99	9.4	0.36
1739	chr10	12631177	12632435	1259	809	38	118.08	8.68	0.18
1740	chr10	12642810	12643861	1052	602	40	142.45	7.9	0.18
1741	chr10	12683038	12683887	850	464	28	65.06	8	0.33	Stx11	ENSMUSG00000039232
1742	chr10	12727436	12728222	787	412	25	82.47	12.35	0.24	Sf3b5	ENSMUSG00000078348
1743	chr10	12728486	12729315	830	351	30	86.66	9.33	0.22	Sf3b5	ENSMUSG00000078348
1744	chr10	12911914	12912706	793	397	26	80.91	6.97	0.27	Ltv1	ENSMUSG00000019814
1745	chr10	13209095	13209926	832	443	27	66.36	6.32	0.32
1746	chr10	13221472	13222145	674	337	23	87.07	6.51	0.22	Fuca2	ENSMUSG00000019810
1747	chr10	13284720	13285247	528	158	15	51.75	7.23	0.46
1748	chr10	13296125	13296862	738	329	24	57.54	6.58	0.39
1749	chr10	13315907	13316756	850	410	26	84.1	10.55	0.22
1750	chr10	13459047	13460683	1637	1223	57	133.48	6.69	0.16
1751	chr10	13495391	13496127	737	468	21	58.07	9.5	0.39
1752	chr10	13551671	13553440	1770	1389	69	135.75	6.17	0.16
1753	chr10	13587877	13588580	704	474	22	77.02	7.95	0.29	Aig1	ENSMUSG00000019806
1754	chr10	13588995	13589846	852	292	30	109.19	8.42	0.18	Aig1	ENSMUSG00000019806
1755	chr10	13684710	13685480	771	379	28	109.04	11.57	0.19	Hivep2	ENSMUSG00000015501
1756	chr10	13687329	13688413	1085	517	46	160.75	9.41	0.21	Hivep2	ENSMUSG00000015501
1757	chr10	13737713	13739294	1582	442	56	192.03	11.26	0.28
1758	chr10	13766472	13767023	552	381	17	61.77	7.95	0.37
1759	chr10	13767775	13769045	1271	493	39	111.48	6.97	0.18
1760	chr10	13774936	13776256	1321	427	46	162.13	9.39	0.21
1761	chr10	13805608	13806637	1030	474	40	139.92	9.5	0.17
1762	chr10	13877294	13878248	955	383	32	77.1	5.66	0.29
1763	chr10	14026611	14027344	734	359	18	50.52	9.4	0.5
1764	chr10	14032894	14034179	1286	464	43	109.45	7.8	0.18
1765	chr10	14051415	14052520	1106	396	33	103.18	7.95	0.19
1766	chr10	14182896	14183671	776	347	23	75.65	10.84	0.3
1767	chr10	14240889	14241621	733	312	23	79.42	7.87	0.28	Gm10335	ENSMUSG00000071532
1768	chr10	14263286	14264892	1607	519	70	208.3	7.63	0.24	Gpr126	ENSMUSG00000039116
1769	chr10	14338551	14339263	713	283	23	80.26	9.85	0.28
1770	chr10	14423696	14424787	1092	687	36	76.65	8.72	0.3	Vta1	ENSMUSG00000019868
1771	chr10	14479520	14480105	586	420	17	57.57	6.44	0.39	Nmbr	ENSMUSG00000019865
1772	chr10	16218199	16218722	524	238	15	52.16	6.51	0.45
1773	chr10	16264284	16265525	1242	606	51	184	10.13	0.28
1774	chr10	16309699	16310261	563	412	19	68.95	6.07	0.32
1775	chr10	16597469	16598366	898	552	29	100.32	8.68	0.19
1776	chr10	16731169	16732192	1024	172	30	80.09	6.33	0.27
1777	chr10	16754412	16754939	528	150	17	64.48	7.95	0.33
1778	chr10	16757314	16758339	1026	257	28	61.69	6.04	0.37
1779	chr10	16762296	16763209	914	594	31	111.55	7.23	0.18
1780	chr10	17070065	17070703	639	163	19	51.77	6.47	0.46
1781	chr10	17268606	17269652	1047	745	51	209.99	12.31	0.25
1782	chr10	17270108	17270676	569	158	18	66.32	7.23	0.32
1783	chr10	17441355	17442383	1029	411	36	131.03	10.84	0.15	Cited2	ENSMUSG00000039910
1784	chr10	17444775	17445450	676	373	21	73.72	7.95	0.29	Cited2	ENSMUSG00000039910
1785	chr10	17479736	17480381	646	441	19	64.35	7.23	0.34
1786	chr10	17513113	17513893	781	407	22	66.46	6.28	0.32	Txlnb	ENSMUSG00000039891
1787	chr10	17514117	17515253	1137	806	34	82.64	5.26	0.24	Txlnb	ENSMUSG00000039891
1788	chr10	17580315	17581168	854	421	27	92.41	9.4	0.17
1789	chr10	17637848	17638587	740	305	22	53.15	6.59	0.42
1790	chr10	17665648	17666365	718	254	21	69.3	8.68	0.32	Heca	ENSMUSG00000039879
1791	chr10	17724960	17725728	769	411	23	70.3	7.36	0.3
1792	chr10	17741025	17742202	1178	774	47	166.09	8.23	0.22	3110003A17Rik	ENSMUSG00000078453
1793	chr10	17776485	17777501	1017	415	43	171.9	8.77	0.24	Reps1	ENSMUSG00000019854
1794	chr10	17800646	17801467	822	446	28	70.53	8.23	0.3
1795	chr10	17953968	17954807	840	432	35	115.51	8.78	0.18	Ccdc28a	ENSMUSG00000059554
1796	chr10	17955069	17955649	581	408	17	58.68	9.4	0.4	Ccdc28a	ENSMUSG00000059554
1797	chr10	18039139	18040233	1095	608	42	133.64	8.23	0.16
1798	chr10	18042912	18044560	1649	596	54	139.45	7.06	0.17
1799	chr10	18048804	18049927	1124	356	39	139.52	10.12	0.17
1800	chr10	18056945	18057929	985	629	26	79.28	7.23	0.28
1801	chr10	18126776	18128400	1625	930	59	180.26	7.64	0.27
1802	chr10	18150066	18151110	1045	722	34	66.05	5.03	0.33
1803	chr10	18155040	18156201	1162	174	34	78.57	5.49	0.28
1804	chr10	18706714	18707260	547	381	17	57.67	6.02	0.39
1805	chr10	18732359	18733984	1626	785	68	276.25	10.12	0.3	Tnfaip3	ENSMUSG00000019850
1806	chr10	18762677	18763804	1128	738	38	97.41	8.23	0.18
1807	chr10	18835414	18835992	579	427	18	55	6.14	0.4
1808	chr10	18838876	18839466	591	415	19	57.52	5.88	0.39
1809	chr10	18869656	18870538	883	599	33	105.26	7.64	0.19
1810	chr10	18887037	18888827	1791	428	67	215.06	8.23	0.23
1811	chr10	18911661	18913600	1940	1611	61	93.65	5.63	0.17
1812	chr10	19289707	19290325	619	215	26	116.26	13.74	0.19
1813	chr10	19312087	19314478	2392	233	92	354.17	10.84	0.32	Ifngr1	ENSMUSG00000020009
1814	chr10	19824522	19825656	1135	722	35	88.64	8.23	0.21
1815	chr10	19842961	19843927	967	590	30	99.11	9.4	0.19
1816	chr10	20031148	20031831	684	291	27	100.92	9.5	0.19	4933406P04Rik, Bclaf1	ENSMUSG00000069713, ENSMUSG00000037608
1817	chr10	20033143	20033768	626	252	24	100.38	10.12	0.19	4933406P04Rik, Bclaf1	ENSMUSG00000069713, ENSMUSG00000037608
1818	chr10	20066904	20067581	678	391	23	83.65	8.37	0.23	Fam54a	ENSMUSG00000019992
1819	chr10	20067925	20068827	903	546	31	56.68	4.12	0.4	Fam54a	ENSMUSG00000019992
1820	chr10	20672499	20673479	981	549	37	144.14	14.46	0.18	Ahi1	ENSMUSG00000019986
1821	chr10	20690496	20691218	723	399	21	59.39	6.97	0.38
1822	chr10	20879381	20880139	759	387	26	96.88	8.68	0.18	Myb	ENSMUSG00000019982
1823	chr10	21016112	21017385	1274	774	43	128.68	8.23	0.15	Hbs1l	ENSMUSG00000019977
1824	chr10	21131219	21132202	984	647	30	68.81	4.86	0.32
1825	chr10	21134337	21135720	1384	476	42	97.4	6.27	0.18
1826	chr10	21216620	21217230	611	320	19	68.08	7.95	0.32
1827	chr10	21246433	21247021	589	277	17	57.79	7.22	0.39
1828	chr10	21496468	21497285	818	470	26	60.76	5.66	0.37
1829	chr10	21503509	21504007	499	334	15	52.86	6.98	0.43
1830	chr10	21504810	21505764	955	779	37	104.22	6.69	0.18
1831	chr10	21509283	21510263	981	486	41	108.37	7.77	0.18
1832	chr10	21510372	21511140	769	387	20	55.17	7.55	0.41
1833	chr10	21515774	21517326	1553	266	49	149.9	7.42	0.19
1834	chr10	21517540	21518031	492	323	16	53.63	6.24	0.42
1835	chr10	21713061	21713828	768	319	26	88.72	10.71	0.2
1836	chr10	21715275	21718038	2764	817	142	303	8.23	0.2
1837	chr10	21718133	21719164	1032	169	34	114.23	7.74	0.19
1838	chr10	21868994	21870692	1699	632	71	287.47	10.12	0.17	E030030I06Rik	ENSMUSG00000055657
1839	chr10	21882979	21883732	754	471	22	71.77	6.51	0.29	H60b	ENSMUSG00000075297
1840	chr10	21889052	21889866	815	395	23	71.79	8.68	0.29	Raet1e	ENSMUSG00000053219
1841	chr10	22449438	22450360	923	419	40	126.44	7.72	0.17	Tbpl1	ENSMUSG00000071359
1842	chr10	22451686	22452380	695	228	21	71.68	7.95	0.29	Tbpl1	ENSMUSG00000071359
1843	chr10	22896808	22897565	758	450	22	51.5	6.04	0.47
1844	chr10	22904025	22905644	1620	348	50	100.61	6.17	0.19
1845	chr10	22922569	22923712	1144	386	46	106.47	6.07	0.19
1846	chr10	23067542	23069286	1745	361	58	151.44	5.88	0.2	Eya4	ENSMUSG00000010461
1847	chr10	23128906	23129353	448	288	14	53.03	7.81	0.43
1848	chr10	23250557	23251123	567	291	16	53.96	7.95	0.42
1849	chr10	23276680	23277340	661	347	19	59.95	9.68	0.37
1850	chr10	23287237	23288110	874	442	26	77.24	8.7	0.29
1851	chr10	23289526	23290624	1099	694	37	63.34	4.53	0.37
1852	chr10	23504441	23506082	1642	827	61	83	4.46	0.24	Rps12	ENSMUSG00000061983
1853	chr10	23507563	23508783	1221	1052	40	82.99	5.33	0.24	Rps12	ENSMUSG00000061983
1854	chr10	23516178	23517016	839	391	28	74.48	6.59	0.29	1110021L09Rik	ENSMUSG00000037455
1855	chr10	23692660	23693376	717	460	47	72.37	8.75	0.28	Taar5	ENSMUSG00000069706
1856	chr10	23868452	23868986	535	346	16	57.24	9.4	0.39	Stx7	ENSMUSG00000019998
1857	chr10	23883834	23885319	1486	473	49	162.63	7.95	0.21
1858	chr10	24111260	24112428	1169	310	33	91.34	6.86	0.19
1859	chr10	24198061	24199232	1172	712	45	152.49	10.68	0.2
1860	chr10	24199501	24200412	912	163	27	72.99	6.24	0.29
1861	chr10	24211571	24212249	679	390	20	56.81	7.45	0.4
1862	chr10	24213566	24214377	812	248	30	117.47	9.39	0.19
1863	chr10	24291841	24292450	610	172	17	51.29	6.02	0.47
1864	chr10	24308676	24309233	558	265	16	53.33	7.04	0.42
1865	chr10	24315741	24318043	2303	1930	92	352.37	11.57	0.32	Ctgf	ENSMUSG00000019997
1866	chr10	24590040	24590832	793	471	33	135.76	12.35	0.16	Med23	ENSMUSG00000019984
1867	chr10	24692529	24693465	937	479	30	74.89	5.49	0.29
1868	chr10	24944103	24944849	747	426	21	52.15	7.06	0.46
1869	chr10	24992043	24992885	843	401	28	82.06	7.02	0.25
1870	chr10	24993019	24993849	831	398	27	54.73	7.75	0.4
1871	chr10	24994924	24995698	775	339	22	54.72	8.82	0.4
1872	chr10	24999228	24999839	612	257	19	67.97	9.4	0.32
1873	chr10	25016991	25018033	1043	568	38	58.46	5.73	0.4	Akap7	ENSMUSG00000039166
1874	chr10	25078838	25079464	627	412	21	79.34	10.84	0.28	Epb4.1l2	ENSMUSG00000019978
1875	chr10	25080908	25082798	1891	292	109	358.93	9.53	0.34	Epb4.1l2	ENSMUSG00000019978
1876	chr10	25091008	25091870	863	445	26	85.06	9.39	0.22
1877	chr10	25153228	25154094	867	480	26	73.17	7.6	0.29
1878	chr10	25415139	25415951	813	167	30	109.19	7.36	0.18
1879	chr10	25508250	25509608	1359	885	54	212.97	14.46	0.22
1880	chr10	26093190	26093744	555	377	17	61.44	8.68	0.37	L3mbtl3	ENSMUSG00000039089
1881	chr10	26491634	26492887	1254	889	39	105.61	8.73	0.19	Arhgap18	ENSMUSG00000039031
1882	chr10	26492988	26493879	892	554	33	77.18	6.4	0.29	Arhgap18	ENSMUSG00000039031
1883	chr10	26496458	26496981	524	354	16	57.86	7.16	0.39	Arhgap18	ENSMUSG00000039031
1884	chr10	26547797	26548734	938	350	35	119.47	9.5	0.18
1885	chr10	26612308	26612797	490	328	19	83.41	10.84	0.24
1886	chr10	26614982	26615830	849	478	27	68.67	8.23	0.32
1887	chr10	26704490	26705423	934	578	31	68.4	5.33	0.32
1888	chr10	26715466	26715864	399	236	13	53.08	8.68	0.43
1889	chr10	26715963	26716683	721	260	22	71.18	6.86	0.3
1890	chr10	26836541	26837352	812	427	24	78.01	7.94	0.29
1891	chr10	26894475	26895103	629	191	22	81.72	6.86	0.26
1892	chr10	27457222	27457962	741	315	23	79.34	7.23	0.28
1893	chr10	27562592	27563463	872	441	30	64.67	5.95	0.33
1894	chr10	27703117	27703910	794	401	24	77.72	7.74	0.29
1895	chr10	27704050	27704892	843	402	26	75.26	10.72	0.3
1896	chr10	27755484	27756396	913	449	31	111.67	12.29	0.18
1897	chr10	27793230	27794240	1011	383	33	83.07	4.94	0.24	Ptprk	ENSMUSG00000019889
1898	chr10	27796569	27798222	1654	292	51	112.02	5.49	0.19	Ptprk	ENSMUSG00000019889
1899	chr10	27832871	27833970	1100	366	38	128.8	8.23	0.15
1900	chr10	28023277	28023942	666	337	19	61.69	7.87	0.37
1901	chr10	29032325	29032977	653	239	23	89.7	7.95	0.2	Echdc1	ENSMUSG00000019883
1902	chr10	29033570	29034237	668	391	18	56.22	9.4	0.41	Echdc1	ENSMUSG00000019883
1903	chr10	29080479	29081150	672	299	18	55.85	6.51	0.4	Rnf146	ENSMUSG00000038876
1904	chr10	29081943	29082980	1038	320	36	83.78	5.14	0.23	Rnf146	ENSMUSG00000038876
1905	chr10	29252750	29254060	1311	458	50	133.23	6.17	0.16	Rspo3	ENSMUSG00000019880
1906	chr10	29614683	29615225	543	287	16	56.4	6.51	0.41
1907	chr10	29808833	29809595	763	356	23	66.64	8.23	0.33
1908	chr10	29918424	29919297	874	388	27	78.11	6.33	0.29	Cenpw	ENSMUSG00000075266
1909	chr10	29919455	29920044	590	423	21	83.97	9.4	0.23	Cenpw	ENSMUSG00000075266
1910	chr10	30169974	30170536	563	387	17	52.72	7.6	0.43
1911	chr10	30318955	30320013	1059	839	32	101.86	6.51	0.18	Trmt11	ENSMUSG00000019792
1912	chr10	30320532	30321349	818	307	29	103.11	9.4	0.19	Trmt11	ENSMUSG00000019792
1913	chr10	30337201	30338134	934	515	30	81.83	8.23	0.26	Hint3	ENSMUSG00000019791
1914	chr10	30358287	30358933	647	232	20	56.81	7.69	0.4
1915	chr10	30405778	30406293	516	355	15	52.97	7.23	0.43
1916	chr10	30449233	30449927	695	342	23	84.55	10.84	0.22	Gm17650	ENSMUSG00000091406
1917	chr10	30449929	30450539	611	206	22	88.2	12.29	0.21	Gm17650	ENSMUSG00000091406
1918	chr10	30521627	30522483	857	379	25	79.67	7.23	0.29	Ncoa7	ENSMUSG00000039697
1919	chr10	30523159	30523660	502	343	15	54.45	7.23	0.41	Ncoa7	ENSMUSG00000039697
1920	chr10	30530005	30530896	892	701	31	72.77	5.33	0.29
1921	chr10	30561368	30562459	1092	767	39	120.54	5.49	0.16	Hey2	ENSMUSG00000019789
1922	chr10	30562798	30563528	731	285	28	86.94	7.66	0.22	Hey2	ENSMUSG00000019789
1923	chr10	31248250	31248908	659	266	20	55.18	5.88	0.41
1924	chr10	31311932	31312990	1059	463	38	140.85	11.57	0.17
1925	chr10	31326799	31328544	1746	532	79	282.19	10	0.24	Rnf217	ENSMUSG00000063760
1926	chr10	31329507	31330083	577	202	16	52.98	7.95	0.43	Rnf217	ENSMUSG00000063760
1927	chr10	32547955	32548579	625	437	17	54.35	7.23	0.41
1928	chr10	32548669	32549262	594	336	18	63.57	7.23	0.34
1929	chr10	33669858	33670738	881	535	28	94.84	7.87	0.17	Zufsp	ENSMUSG00000039531
1930	chr10	33671309	33672158	850	390	27	57.71	6.17	0.39	Zufsp	ENSMUSG00000039531
1931	chr10	33737628	33738984	1357	523	56	131.05	7.37	0.15	Rwdd1	ENSMUSG00000019782
1932	chr10	33740024	33741262	1239	816	38	103.42	6.97	0.19	Rwdd1	ENSMUSG00000019782
1933	chr10	33753458	33754252	795	324	26	92.6	10.12	0.17	Bet3l	ENSMUSG00000071340
1934	chr10	33790454	33791418	965	523	33	118.73	10.84	0.18
1935	chr10	33906212	33907112	901	378	34	118.73	10.85	0.18
1936	chr10	33927368	33927845	478	280	15	57.1	7.95	0.39	Dse	ENSMUSG00000039497
1937	chr10	33951824	33952490	667	279	20	59.29	7.6	0.39
1938	chr10	33991481	33992230	750	381	20	51.6	6.97	0.46
1939	chr10	34000928	34001906	979	511	33	86.45	8.23	0.22	Tspyl1	ENSMUSG00000047514
1940	chr10	34002520	34004281	1762	1326	86	381.88	13.95	0.4	Tspyl1	ENSMUSG00000047514
1941	chr10	34016384	34017236	853	455	28	98.97	10.12	0.19	Tspyl4	ENSMUSG00000039485
1942	chr10	34017530	34018451	922	585	36	108.96	7.59	0.19	Tspyl4	ENSMUSG00000039485
1943	chr10	34019864	34020385	522	303	16	51.19	6.97	0.48	Tspyl4	ENSMUSG00000039485
1944	chr10	34137060	34137915	856	519	27	85.9	7.23	0.23	Nt5dc1	ENSMUSG00000039480
1945	chr10	34227226	34227805	580	428	16	51.66	5.68	0.46
1946	chr10	34232145	34232811	667	469	22	51.69	4.84	0.46
1947	chr10	36150687	36151798	1112	415	30	84.99	7.95	0.22
1948	chr10	36693363	36694128	766	384	29	111.26	13.72	0.18	Hdac2	ENSMUSG00000019777
1949	chr10	36694901	36696327	1427	394	51	182.87	9.4	0.28	Hdac2	ENSMUSG00000019777
1950	chr10	36858937	36860499	1563	769	69	116.38	5.27	0.19	Marcks, 5930403N24Rik	ENSMUSG00000069662, ENSMUSG00000046463
1951	chr10	36890475	36891475	1001	469	38	121	9.41	0.16
1952	chr10	37056100	37057909	1810	938	60	196.66	10.84	0.24
1953	chr10	37077056	37077992	937	629	29	96.05	6.51	0.18
1954	chr10	37226405	37227050	646	328	19	51.1	5.88	0.48
1955	chr10	37291434	37291926	493	318	16	61.96	7.95	0.37
1956	chr10	38028798	38029556	759	500	22	71.27	7.23	0.3
1957	chr10	38853134	38854478	1345	468	43	140.05	9.4	0.17	1700025K23Rik, Tube1	ENSMUSG00000051736, ENSMUSG00000019845
1958	chr10	38890980	38891912	933	429	36	117.42	8.82	0.19
1959	chr10	38959260	38959852	593	436	22	53.77	6.21	0.42
1960	chr10	38986149	38986584	436	175	15	59.26	6.86	0.39
1961	chr10	39090545	39091804	1260	176	45	163.13	10.12	0.21	Fyn	ENSMUSG00000019843
1962	chr10	39105422	39106044	623	334	19	53.35	5.88	0.42
1963	chr10	39292595	39293390	796	360	22	67.7	8.68	0.32
1964	chr10	39332584	39333638	1055	721	36	93.22	6.51	0.17	Traf3ip2	ENSMUSG00000019842
1965	chr10	39333719	39334419	701	166	34	165.43	11.57	0.22	Traf3ip2	ENSMUSG00000019842
1966	chr10	39334588	39335451	864	478	27	91.31	10.84	0.19	Traf3ip2	ENSMUSG00000019842
1967	chr10	39450248	39450992	745	384	19	55.1	7.23	0.41	Rev3l	ENSMUSG00000019841
1968	chr10	39453199	39453933	735	345	21	53.23	6.47	0.42	Rev3l	ENSMUSG00000019841
1969	chr10	39618127	39618924	798	347	26	55.43	4.69	0.41
1970	chr10	39744254	39745394	1141	271	37	124.43	10.84	0.16	AI317395	ENSMUSG00000038522
1971	chr10	39803520	39804968	1449	546	69	299.49	13.72	0.19
1972	chr10	39810440	39811135	696	352	20	61.82	6.86	0.37
1973	chr10	39860608	39861613	1006	294	29	89.02	5.06	0.19	Slc16a10	ENSMUSG00000019838
1974	chr10	39966215	39966697	483	168	14	50.16	6.51	0.5	Rpf2	ENSMUSG00000038510
1975	chr10	39966881	39967676	796	164	26	92.49	7.95	0.17	Rpf2	ENSMUSG00000038510
1976	chr10	39976176	39977355	1180	725	50	210.09	12.29	0.25	Gtf3c6	ENSMUSG00000019837
1977	chr10	39977380	39978004	625	396	24	74.2	9.72	0.29	Gtf3c6	ENSMUSG00000019837
1978	chr10	39982910	39983627	718	241	22	53.77	5.37	0.42
1979	chr10	40017033	40018482	1450	1126	45	113.05	8.36	0.19	Amd1	ENSMUSG00000075232
1980	chr10	40018865	40020560	1696	999	78	231.52	7.75	0.23	Amd1	ENSMUSG00000075232
1981	chr10	40022339	40022909	571	300	17	59.72	7.95	0.37	Amd1	ENSMUSG00000075232
1982	chr10	40049422	40049913	492	341	15	55.53	7.23	0.41
1983	chr10	40058524	40059777	1254	425	40	100.47	7.46	0.19
1984	chr10	40067552	40068699	1148	691	35	104.92	6.86	0.18	Cdk19	ENSMUSG00000038481
1985	chr10	40069698	40070655	958	407	38	151.96	12.77	0.2	Cdk19	ENSMUSG00000038481
1986	chr10	40090593	40092247	1655	1499	75	249.43	11.44	0.28
1987	chr10	40231215	40232067	853	327	36	91.75	6.5	0.19
1988	chr10	40241034	40242339	1306	1129	46	87.29	5.59	0.22
1989	chr10	40247174	40247954	781	356	24	76.99	8.23	0.29
1990	chr10	40409173	40409791	619	330	17	54.92	7.95	0.4
1991	chr10	40600741	40601576	836	445	27	50.12	5.2	0.5	Cdc40, Wasf1	ENSMUSG00000038446, ENSMUSG00000019831
1992	chr10	40601859	40602471	613	156	20	64.77	8.2	0.32	Cdc40, Wasf1	ENSMUSG00000038446, ENSMUSG00000019831
1993	chr10	40604160	40605134	975	505	43	189.39	15.9	0.3	Cdc40, Wasf1	ENSMUSG00000038446, ENSMUSG00000019831
1994	chr10	41011974	41013207	1234	852	33	77.27	7.6	0.29
1995	chr10	41023066	41024287	1222	828	58	222.8	15.38	0.25	Fig4	ENSMUSG00000038417
1996	chr10	41169075	41170088	1014	697	36	126.25	8.92	0.17	Zbtb24	ENSMUSG00000019826
1997	chr10	41170447	41171097	651	229	19	63.84	8.68	0.34	Zbtb24	ENSMUSG00000019826
1998	chr10	41195603	41196438	836	169	32	97.62	7.68	0.18	Mical1	ENSMUSG00000019823
[truncated: 25,062 more rows]

## Sheet: Table S5
Table S5. List of H3K9ac-ChIP-seq peak and H3K9ac enriched genes (within ±5000bp of transcriptional start sites).
index	chr	start	end	length	summit	tags	log10.pvalue.	fold_enrichment	FDR	mgi_symbol	ensembl_gene_id
1	chr1	4774957	4776738	1782	431	104	914.69	41.71	0.04	Mrpl15	ENSMUSG00000033845
2	chr1	4797352	4797875	524	270	16	114.78	20.08	0.04	Lypla1	ENSMUSG00000025903
3	chr1	4798069	4798998	930	267	28	185.55	21.63	0.02	Lypla1	ENSMUSG00000025903
4	chr1	4846822	4849179	2358	1748	96	704.21	35.53	0.02	Tcea1	ENSMUSG00000033813
5	chr1	4849216	4849902	687	341	16	96.89	13.9	0.07	Tcea1	ENSMUSG00000033813
6	chr1	5008554	5010409	1856	321	61	402.72	23.17	0.01
7	chr1	5072605	5073871	1267	1107	37	234.57	20.08	0.01	Atp6v1h	ENSMUSG00000033793
8	chr1	6203203	6203764	562	363	17	88.6	12.71	0.08	Rb1cc1, 4732440D04Rik	ENSMUSG00000025907, ENSMUSG00000073741
9	chr1	6203856	6204673	818	498	55	496.97	40.6	0.02	Rb1cc1, 4732440D04Rik	ENSMUSG00000025907, ENSMUSG00000073741
10	chr1	6205026	6206109	1084	353	47	358.02	42.54	0.01	Rb1cc1, 4732440D04Rik	ENSMUSG00000025907, ENSMUSG00000073741
11	chr1	6269063	6271516	2454	1070	98	568.48	31.88	0.02
12	chr1	6277053	6277891	839	635	32	204.32	22.28	0.01
13	chr1	6278041	6279079	1039	674	53	418.84	33.83	0.01
14	chr1	6279290	6279684	395	197	12	74.03	13.9	0.14
15	chr1	6280389	6281094	706	276	12	61.39	9.27	0.18
16	chr1	6301709	6302238	530	262	10	55.69	10.26	0.21
17	chr1	6348724	6351564	2841	1310	151	1049.78	28.59	0.05
18	chr1	6372096	6373248	1153	657	24	126.32	13.9	0.03
19	chr1	7077856	7078896	1041	614	51	423.31	35.53	0.01	Pcmtd1	ENSMUSG00000051285
20	chr1	7079152	7080804	1653	325	87	731.85	40.17	0.03	Pcmtd1	ENSMUSG00000051285
21	chr1	7387618	7388033	416	223	21	189.47	30.9	0.02
22	chr1	7388536	7389135	600	191	11	60.84	15.45	0.18
23	chr1	9534825	9538803	3979	1645	196	1296.2	40.68	0.08	Rrs1, Adhfe1	ENSMUSG00000061024, ENSMUSG00000025911
24	chr1	9619593	9621929	2337	707	53	196.89	10.35	0.01	2610203C22Rik	ENSMUSG00000079671
25	chr1	9689415	9690224	810	436	23	150.24	20.08	0.02	Mybl1	ENSMUSG00000025912
26	chr1	9690642	9691460	819	426	39	324.23	41.71	0.01	Mybl1	ENSMUSG00000025912
27	chr1	9735437	9736272	836	332	17	72.27	14.71	0.15	Vcpip1	ENSMUSG00000045210
28	chr1	9736713	9739094	2382	1301	135	1163.61	49.44	0.06	Vcpip1	ENSMUSG00000045210
29	chr1	9763091	9763816	726	190	16	89.95	11.73	0.08
30	chr1	9931880	9935060	3181	1977	200	1797.56	74.16	0.16
31	chr1	10026924	10029986	3063	1097	181	1582.76	44.8	0.12	Cops5, Cspp1	ENSMUSG00000025917, ENSMUSG00000056763
32	chr1	10030182	10030674	493	154	11	69.73	15.45	0.16	Cops5, Cspp1	ENSMUSG00000025917, ENSMUSG00000056763
33	chr1	10221469	10222701	1233	589	55	433.45	29.35	0.01	Arfgef1	ENSMUSG00000067851
34	chr1	10223267	10224065	799	199	54	498.13	47.79	0.02	Arfgef1	ENSMUSG00000067851
35	chr1	10581976	10583099	1124	373	23	120.22	15.45	0.04
36	chr1	10708646	10710360	1715	1147	69	494.37	36.65	0.02	Cpa6	ENSMUSG00000042501
37	chr1	10870010	10871060	1051	503	37	242.64	23	0.01
38	chr1	10889203	10889703	501	194	9	51.71	9.27	0.23
39	chr1	10983808	10984928	1121	641	37	252.82	23.17	0.01	Prex2	ENSMUSG00000048960
40	chr1	12611374	12611985	612	188	12	68.27	9.27	0.16
41	chr1	12613589	12614106	518	155	9	50.47	9.27	0.25
42	chr1	12681767	12684557	2791	1406	97	649.54	35.53	0.02
43	chr1	12707861	12709640	1780	843	74	403.62	20.37	0.01	Sulf1	ENSMUSG00000016918
44	chr1	13361864	13362996	1133	360	52	373.06	27.64	0.01	Ncoa2	ENSMUSG00000005886
45	chr1	13578682	13579433	752	553	22	142.7	23.52	0.02	Tram1	ENSMUSG00000025935
46	chr1	13579563	13579922	360	180	9	68.81	13.9	0.16	Tram1	ENSMUSG00000025935
47	chr1	13649087	13651367	2281	1103	102	785.72	49.44	0.03	Lactb2	ENSMUSG00000025937
48	chr1	14300038	14300671	634	194	12	66.55	10.81	0.16	Eya1	ENSMUSG00000025932
49	chr1	15276986	15277994	1009	464	27	166.75	18.54	0.02
50	chr1	15534125	15534704	580	158	12	70.9	12.36	0.15
51	chr1	15795163	15796995	1833	760	101	862.36	44.53	0.03	Terf1	ENSMUSG00000025925
52	chr1	16092939	16095301	2363	1134	166	1573.04	55.62	0.12	Rpl7, Rdh10	ENSMUSG00000043716, ENSMUSG00000025921
53	chr1	16095943	16097127	1185	741	40	275.35	29.35	0.01	Rpl7, Rdh10	ENSMUSG00000043716, ENSMUSG00000025921
54	chr1	16510034	16510315	282	141	10	109.61	15.45	0.06	Stau2	ENSMUSG00000025920
55	chr1	16607245	16609016	1772	1415	70	510.93	46.35	0.02	Ube2w	ENSMUSG00000025939
56	chr1	16609531	16610200	670	286	18	117.37	18.54	0.04	Ube2w	ENSMUSG00000025939
57	chr1	16645159	16646130	972	628	26	139.92	18.85	0.02	Tceb1	ENSMUSG00000079658
58	chr1	16646196	16648131	1936	300	125	1065.57	51.42	0.05	Tceb1	ENSMUSG00000079658
59	chr1	16650569	16651522	954	704	32	216.56	23.46	0.01	Tceb1, Tmem70	ENSMUSG00000079658, ENSMUSG00000025940
60	chr1	16651576	16652621	1046	532	36	222.65	27.64	0.01	Tceb1, Tmem70	ENSMUSG00000079658, ENSMUSG00000025940
61	chr1	16654784	16657146	2363	1103	77	474.21	32.63	0.02	Tmem70	ENSMUSG00000025940
62	chr1	16677165	16679919	2755	1896	137	1106.72	55.62	0.05	Ly96	ENSMUSG00000025779
63	chr1	17086472	17087695	1224	333	33	193.85	16.13	0.01	Jph1	ENSMUSG00000042686
64	chr1	19963071	19964254	1184	802	21	99.6	10.81	0.07
65	chr1	20668651	20669077	427	258	10	66.82	13.89	0.16
66	chr1	20808454	20809169	716	384	13	68.68	15.45	0.16	Mcm3	ENSMUSG00000041859
67	chr1	20809244	20810437	1194	288	36	233.36	20.08	0.01	Mcm3	ENSMUSG00000041859
68	chr1	20880679	20881912	1234	744	70	517.09	24.19	0.02	Paqr8	ENSMUSG00000025931
69	chr1	20941675	20942256	582	364	11	62.2	12.36	0.18	Efhc1	ENSMUSG00000041809
70	chr1	20998081	20998647	567	186	10	55.08	10.81	0.21
71	chr1	21004762	21005358	597	288	15	69.17	9.77	0.15
72	chr1	21030463	21031258	796	559	14	59.91	11.31	0.19
73	chr1	21031308	21031994	687	193	16	89.35	10.99	0.08
74	chr1	21041661	21043540	1880	1566	41	210.98	16.99	0.01
75	chr1	21063606	21064417	812	380	13	52.04	10.05	0.23	Tram2	ENSMUSG00000041779
76	chr1	21065358	21069303	3946	3132	178	997.92	27.78	0.04	Tram2	ENSMUSG00000041779
77	chr1	21069484	21070115	632	240	37	340.84	30.9	0.01	Tram2	ENSMUSG00000041779
78	chr1	21156277	21156985	709	403	15	66.09	8.8	0.16
79	chr1	21208278	21209733	1456	486	38	223.43	26.26	0.01	Tmem14a	ENSMUSG00000025933
80	chr1	23221604	23222210	607	189	10	52.32	9.27	0.23
81	chr1	23263515	23264916	1402	610	50	350.26	33.99	0.01	Gm6420	ENSMUSG00000073729
82	chr1	23278001	23279345	1345	652	35	206.85	15.45	0.01
83	chr1	23388973	23389602	630	452	15	93.22	18.54	0.08	Ogfrl1	ENSMUSG00000026158
84	chr1	23928064	23928693	630	435	18	121.93	15.45	0.03	Smap1	ENSMUSG00000026155
85	chr1	24011602	24013017	1416	709	55	390.53	39.58	0.01	1110058L19Rik	ENSMUSG00000026154
86	chr1	24105770	24106819	1050	556	22	117.74	15.45	0.04	Fam135a	ENSMUSG00000026153
87	chr1	24107345	24107775	431	231	15	117.04	21.63	0.04	Fam135a	ENSMUSG00000026153
88	chr1	24560460	24561214	755	375	13	65.95	13.9	0.17
89	chr1	24684554	24685344	791	555	19	114.29	15.45	0.04	Lmbrd1	ENSMUSG00000073725
90	chr1	24685425	24686528	1104	413	44	319.57	33.99	0.01	Lmbrd1	ENSMUSG00000073725
91	chr1	30928713	30930058	1346	1031	63	505.77	47.89	0.02
92	chr1	30930800	30931584	785	196	19	114.87	15.45	0.04
93	chr1	31004723	31006104	1382	980	85	770.58	61.8	0.03	Ptp4a1	ENSMUSG00000026064
94	chr1	31006740	31008132	1393	762	69	567.92	46.35	0.02	Ptp4a1	ENSMUSG00000026064
95	chr1	33286008	33286292	285	142	12	66.22	6.02	0.16
96	chr1	33713959	33715218	1260	794	31	178.43	13.9	0.02
97	chr1	33725760	33727785	2026	1359	95	751.82	40.17	0.03	Prim2, 1700001G17Rik	ENSMUSG00000026134, ENSMUSG00000044744
98	chr1	33730182	33730939	758	517	19	83.51	11.73	0.09	Prim2, 1700001G17Rik	ENSMUSG00000026134, ENSMUSG00000044744
99	chr1	33746359	33747395	1037	502	21	93.71	13.82	0.08
100	chr1	33776852	33778543	1692	505	61	418.72	34.58	0.01	Rab23	ENSMUSG00000004768
101	chr1	33812184	33814625	2442	1364	92	546.19	22.28	0.02	Bag2	ENSMUSG00000042215
102	chr1	33814682	33815382	701	197	26	195.94	33.99	0.01	Bag2	ENSMUSG00000042215
103	chr1	33849489	33850124	636	170	14	74.86	13.9	0.13
104	chr1	33870121	33871246	1126	556	54	381.12	34.01	0.01	Zfp451	ENSMUSG00000042197
105	chr1	33871403	33872209	807	249	26	170.58	26.26	0.02	Zfp451	ENSMUSG00000042197
106	chr1	33940095	33940866	772	526	14	64.81	16.99	0.17
107	chr1	33963901	33964554	654	388	15	90.93	12.36	0.08	Bend6	ENSMUSG00000042182
108	chr1	33965048	33966410	1363	536	83	526.58	23.19	0.02	Bend6	ENSMUSG00000042182
109	chr1	34062072	34064702	2631	935	111	675.8	28.59	0.02	Dst	ENSMUSG00000026131
110	chr1	34068427	34070275	1849	640	54	305.31	25.71	0.01	Dst	ENSMUSG00000026131
111	chr1	34099848	34100990	1143	544	26	104.9	10.35	0.07
112	chr1	34160134	34161009	876	353	16	64.62	11.73	0.17
113	chr1	34169041	34169783	743	450	13	58.98	9.27	0.21
114	chr1	34177277	34179559	2283	1238	115	876.59	37.89	0.04
115	chr1	34292748	34294140	1393	420	38	227.28	22.75	0.01
116	chr1	34446574	34447358	785	386	19	77.23	10.18	0.11
117	chr1	34489368	34490558	1191	592	38	253.91	30.9	0.01
118	chr1	34490633	34492791	2159	1277	77	528.05	38.62	0.02	Ccdc115, Imp4	ENSMUSG00000042111, ENSMUSG00000026127
119	chr1	34495817	34497567	1751	666	80	628.23	33.99	0.02	Ccdc115, Imp4	ENSMUSG00000042111, ENSMUSG00000026127
120	chr1	34497690	34498186	497	302	13	88.08	13.9	0.09	Ccdc115, Imp4	ENSMUSG00000042111, ENSMUSG00000026127
121	chr1	34858724	34859493	770	366	17	98.25	10.81	0.07
122	chr1	34897870	34899563	1694	1449	91	737.07	42.22	0.03	Fam168b	ENSMUSG00000037503
123	chr1	34899918	34900801	884	198	48	408.11	45.07	0.01	Fam168b	ENSMUSG00000037503
124	chr1	34906234	34907129	896	414	27	179.69	26.26	0.02	Plekhb2	ENSMUSG00000026123
125	chr1	34907226	34908605	1380	1007	57	430.43	49.44	0.01	Plekhb2	ENSMUSG00000026123
126	chr1	34908700	34909779	1080	507	38	199.83	16.61	0.01	Plekhb2	ENSMUSG00000026123
127	chr1	35970708	35971263	556	366	11	55.09	7.54	0.21
128	chr1	36086757	36087628	872	393	23	143.37	23.17	0.02
129	chr1	36121385	36122715	1331	337	29	154.26	20.08	0.02	Hs6st1	ENSMUSG00000045216
130	chr1	36125478	36126090	613	349	11	51.92	9.27	0.23	Hs6st1	ENSMUSG00000045216
131	chr1	36126096	36126903	808	383	41	350.63	27.81	0.01	Hs6st1	ENSMUSG00000045216
132	chr1	36185701	36186411	711	203	18	103.38	17.59	0.07
133	chr1	36186719	36187277	559	276	13	71.93	12.84	0.15
134	chr1	36299533	36301123	1591	1189	61	371.87	29.15	0.01	Uggt1	ENSMUSG00000037470
135	chr1	36301195	36301805	611	265	11	60.03	13.9	0.19	Uggt1	ENSMUSG00000037470
136	chr1	36364584	36366042	1459	201	56	406.49	30.9	0.01	Arid5a	ENSMUSG00000037447
137	chr1	36381944	36383986	2043	1415	56	331.04	26.26	0.01
138	chr1	36424698	36425715	1018	723	57	493.92	50.74	0.02	4632411B12Rik	ENSMUSG00000010453
139	chr1	36501254	36502118	865	320	25	163.51	18.54	0.02	Lman2l	ENSMUSG00000001143
140	chr1	36513225	36515468	2244	776	69	312.97	25.41	0.01
141	chr1	36527564	36528282	719	431	47	448.72	57.16	0.01	Cnnm4	ENSMUSG00000037408
142	chr1	36528577	36533397	4821	543	233	1837.78	57.16	0.17	Cnnm4	ENSMUSG00000037408
143	chr1	36569607	36570560	954	415	30	201.23	32.04	0.01	Cnnm3	ENSMUSG00000001138
144	chr1	36603191	36604061	871	481	56	526.24	43.26	0.02	Ankrd39	ENSMUSG00000079610
145	chr1	36604215	36604720	506	310	11	68.54	12.36	0.16	Ankrd39	ENSMUSG00000079610
146	chr1	36612204	36614828	2625	1051	180	1586.25	51.42	0.12	Sema4c	ENSMUSG00000026121
147	chr1	36747875	36749754	1880	913	88	697.5	49.44	0.02	Cox5b	ENSMUSG00000061518
148	chr1	36765072	36766833	1762	1105	98	843.76	38.62	0.03	Actr1b	ENSMUSG00000037351
149	chr1	36994208	36995917	1710	1492	77	600.93	44.8	0.02	Tmem131	ENSMUSG00000026116
150	chr1	36996262	36997470	1209	733	30	174.26	24.72	0.02	Tmem131	ENSMUSG00000026116
151	chr1	37356761	37357764	1004	534	34	237.46	26.26	0.01	Inpp4a	ENSMUSG00000026113
152	chr1	37485724	37486895	1172	742	56	393.62	25.8	0.01	6330578E17Rik, Unc50	ENSMUSG00000026112, ENSMUSG00000026111
153	chr1	37486998	37488257	1260	676	50	372	38.62	0.01	6330578E17Rik, Unc50	ENSMUSG00000026112, ENSMUSG00000026111
154	chr1	37597963	37598656	694	273	24	175.39	27.81	0.02	Mgat4a	ENSMUSG00000026110
155	chr1	37642453	37643356	904	480	26	154.96	27.06	0.02
156	chr1	37920970	37921858	889	373	21	123.12	18.54	0.03	Tsga10	ENSMUSG00000060771
157	chr1	37922193	37923227	1035	201	43	330.97	35.53	0.01	Tsga10	ENSMUSG00000060771
158	chr1	37928481	37930201	1721	1040	65	450.35	30.79	0.01	Lipt1	ENSMUSG00000037216
159	chr1	37946206	37948211	2006	1374	113	897.31	47.05	0.04	Mitd1, Mrpl30	ENSMUSG00000026088, ENSMUSG00000026087
160	chr1	38052816	38055204	2389	1829	168	1592.4	64.89	0.12	Txndc9, Eif5b	ENSMUSG00000058407, ENSMUSG00000026083
161	chr1	38055322	38056915	1594	368	61	440.14	24.72	0.01	Txndc9, Eif5b	ENSMUSG00000058407, ENSMUSG00000026083
162	chr1	38185115	38186159	1045	634	40	294.47	32.17	0.01	Rev1	ENSMUSG00000026082
163	chr1	38186949	38187704	756	219	27	198.49	29.35	0.01	Rev1	ENSMUSG00000026082
164	chr1	38665840	38666407	568	194	12	71.92	15.45	0.15
165	chr1	38683142	38683854	713	269	14	71.43	11.15	0.15
166	chr1	39043831	39044508	678	192	15	88.74	10.81	0.08	Pdcl3	ENSMUSG00000026078
167	chr1	39044604	39045869	1266	695	97	965.21	57.16	0.04	Pdcl3	ENSMUSG00000026078
168	chr1	39312956	39314408	1453	371	31	157.94	13.53	0.02
169	chr1	39338060	39340065	2006	623	51	255.34	26.14	0.01
170	chr1	39364089	39365162	1074	469	20	99.34	12.36	0.07
171	chr1	39423700	39424573	874	398	25	162.46	16.99	0.02	Rpl31	ENSMUSG00000073702
172	chr1	39424859	39426620	1762	818	130	1264.21	46.35	0.07	Rpl31	ENSMUSG00000073702
173	chr1	39535412	39536313	902	431	12	50.03	12.36	0.26	Tbc1d8	ENSMUSG00000003134
174	chr1	39593230	39593846	617	389	18	123.48	15.45	0.03	D1Bwg0212e	ENSMUSG00000003135
175	chr1	39632367	39633715	1349	1103	68	564.94	40.17	0.02	Rnf149	ENSMUSG00000048234
176	chr1	39634352	39635163	812	147	18	103.36	13.9	0.07	Rnf149	ENSMUSG00000048234
177	chr1	39815448	39816656	1209	631	37	147.9	9.6	0.02
178	chr1	39816729	39817624	896	493	25	159.95	20.08	0.02
179	chr1	39817761	39819660	1900	974	95	736.44	40.39	0.03
180	chr1	39956666	39957596	931	592	34	247.96	29.35	0.01	Map4k4	ENSMUSG00000026074
181	chr1	39958004	39960348	2345	386	139	1156.27	46.75	0.06	Map4k4	ENSMUSG00000026074
182	chr1	40281944	40282517	574	298	15	90.81	14.89	0.08	Il1r1	ENSMUSG00000026072
183	chr1	40323492	40324300	809	268	16	78.15	12.36	0.11
184	chr1	40331824	40332569	746	201	15	53.78	10.18	0.22
185	chr1	40496208	40497246	1039	743	47	330.55	30.46	0.01	Il1rl1	ENSMUSG00000026069
186	chr1	40497347	40498951	1605	1085	47	281.94	23.26	0.01	Il1rl1	ENSMUSG00000026069
187	chr1	40501177	40502662	1486	599	43	233.01	13.82	0.01	Il1rl1	ENSMUSG00000026069
188	chr1	40571706	40572371	666	203	11	50.51	13.53	0.25	Il18rap	ENSMUSG00000026068
189	chr1	40572758	40573183	426	249	9	57.82	12.36	0.21	Il18rap	ENSMUSG00000026068
190	chr1	40846411	40848350	1940	761	73	356.39	19.35	0.01	Mfsd9	ENSMUSG00000041945
191	chr1	40904373	40905279	907	690	26	127.37	16.56	0.03
192	chr1	42907798	42909207	1410	472	38	228.25	26.26	0.01	Mrps9	ENSMUSG00000060679
193	chr1	43148408	43149233	826	552	20	120.05	16.99	0.04	8430432A02Rik	ENSMUSG00000041878
194	chr1	43149441	43150388	948	268	28	181.27	19.71	0.02	8430432A02Rik	ENSMUSG00000041878
195	chr1	43154750	43156694	1945	1174	106	901.75	40.17	0.04	Tgfbrap1, AI597479	ENSMUSG00000070939, ENSMUSG00000010290
196	chr1	43198950	43199406	457	203	9	50.2	9.47	0.26
197	chr1	43202332	43202913	582	201	12	62.13	9.05	0.18
198	chr1	43203533	43204326	794	600	18	81.08	9.9	0.1
199	chr1	43218772	43221107	2336	1786	127	1074.3	54.07	0.05	Fhl2	ENSMUSG00000008136
200	chr1	43224792	43227345	2554	1199	76	466.67	18.54	0.02	Fhl2	ENSMUSG00000008136
201	chr1	43502998	43504282	1285	456	43	292.99	24.72	0.01	Nck2	ENSMUSG00000066877
202	chr1	43882548	43884605	2058	1478	80	575.57	46.35	0.02	Uxs1	ENSMUSG00000057363
203	chr1	43884889	43885764	876	253	49	434.16	43.15	0.01	Uxs1	ENSMUSG00000057363
204	chr1	43989425	43991726	2302	910	136	786.64	22.72	0.03	Tpp2	ENSMUSG00000041763
205	chr1	43991924	43992580	657	193	17	109.19	15.45	0.06	Tpp2	ENSMUSG00000041763
206	chr1	44157352	44159159	1808	1318	55	348.13	23.17	0.01	1700029F09Rik	ENSMUSG00000026049
207	chr1	44159361	44160208	848	200	31	227.97	23.17	0.01	1700029F09Rik	ENSMUSG00000026049
208	chr1	44174581	44177452	2872	678	180	1280.89	37.14	0.07	Bivm	ENSMUSG00000041684
209	chr1	44203828	44205837	2010	1403	87	661.98	30.9	0.02	Ercc5	ENSMUSG00000026048
210	chr1	44451930	44453304	1375	742	59	441.3	29.32	0.01
211	chr1	44453365	44455099	1735	1370	71	528.1	29.35	0.02
212	chr1	44607949	44610422	2474	1011	113	877.72	35.53	0.04	Gulp1	ENSMUSG00000056870
213	chr1	45368214	45369718	1505	438	28	94.11	13.77	0.08	Col3a1	ENSMUSG00000026043
214	chr1	45370477	45371017	541	290	11	59.89	10.91	0.19	Col3a1	ENSMUSG00000026043
215	chr1	45558081	45560775	2695	1151	231	2370.92	61.8	0.36	Col5a2	ENSMUSG00000026042
216	chr1	45560792	45561227	436	190	12	78.48	14.89	0.11	Col5a2	ENSMUSG00000026042
217	chr1	45597519	45598370	852	366	19	81.68	10.71	0.09
218	chr1	45636907	45637448	542	269	12	67.73	12.18	0.16
219	chr1	45637474	45638355	882	405	16	79.8	16.68	0.1
220	chr1	45682487	45683876	1390	870	36	182.62	17.59	0.02
221	chr1	45851683	45853617	1935	1042	91	660.83	28.8	0.02	Wdr75	ENSMUSG00000025995
222	chr1	45982006	45982476	471	233	14	101.06	16.99	0.07	Slc40a1	ENSMUSG00000025993
223	chr1	46123341	46124067	727	249	18	111.37	16.99	0.05	Dnahc7b	ENSMUSG00000041144
224	chr1	46909095	46909754	660	458	34	296.63	38.62	0.01	Slc39a10	ENSMUSG00000025986
225	chr1	46910284	46911856	1573	614	69	533.42	32.44	0.02	Slc39a10	ENSMUSG00000025986
226	chr1	50983546	50984210	665	198	16	95.6	14.66	0.08	Tmeff2	ENSMUSG00000026109
227	chr1	50984313	50985294	982	496	28	179.39	15.45	0.02	Tmeff2	ENSMUSG00000026109
228	chr1	51182144	51184141	1998	1587	67	445.67	26.26	0.01
229	chr1	51208427	51209134	708	371	13	69.26	13.9	0.15
230	chr1	51273826	51274414	589	409	10	53.53	10.81	0.22
231	chr1	51345188	51348770	3583	1107	294	2702.6	59.06	0.53	Sdpr	ENSMUSG00000045954
232	chr1	51349177	51350198	1022	457	21	84.45	9.9	0.08	Sdpr	ENSMUSG00000045954
233	chr1	51372208	51372725	518	152	9	50.47	10.81	0.25
234	chr1	51390023	51391651	1629	595	34	172.24	16.99	0.02
235	chr1	51533559	51535252	1694	911	95	821.92	47.89	0.03	Obfc2a	ENSMUSG00000026107
236	chr1	51535375	51536176	802	274	66	684.74	63.34	0.02	Obfc2a	ENSMUSG00000026107
237	chr1	51803976	51804583	608	431	11	60.25	10.81	0.19
238	chr1	51971433	51971954	522	333	9	50.18	9.27	0.26	Myo1b	ENSMUSG00000018417
239	chr1	51972100	51972705	606	219	23	177.79	29.35	0.02	Myo1b	ENSMUSG00000018417
240	chr1	52170035	52170609	575	398	20	149.8	23.17	0.02
241	chr1	52175575	52177315	1741	813	56	354.83	26.39	0.01	Stat1	ENSMUSG00000026104
242	chr1	52287932	52288678	747	557	14	74.55	13.9	0.13	Gls	ENSMUSG00000026103
243	chr1	52288731	52289255	525	270	31	290.3	37.08	0.01	Gls	ENSMUSG00000026103
244	chr1	52290178	52290711	534	331	20	138.77	20.1	0.02	Gls	ENSMUSG00000026103
245	chr1	52445583	52446280	698	253	12	61.93	10.81	0.18
246	chr1	52555878	52556988	1111	849	53	427.21	40.59	0.01	Nab1	ENSMUSG00000002881
247	chr1	52654960	52655486	527	166	10	58.07	9.27	0.21
248	chr1	52687492	52688424	933	365	21	119.08	18.54	0.04	Tmem194b	ENSMUSG00000043015
249	chr1	52856010	52856593	584	380	10	51.81	10.27	0.23
250	chr1	52873464	52874592	1129	527	31	191.94	13.9	0.02	Inpp1	ENSMUSG00000026102
251	chr1	52901846	52902832	987	437	52	349.23	23.46	0.01	Hibch	ENSMUSG00000041426
252	chr1	53353119	53354157	1039	472	35	243.12	30.9	0.01	Pms1, Ormdl1	ENSMUSG00000026098, ENSMUSG00000026097
253	chr1	53354206	53355031	826	390	20	120.05	16.99	0.04	Pms1, Ormdl1	ENSMUSG00000026098, ENSMUSG00000026097
254	chr1	53369710	53371117	1408	997	53	381.64	38.62	0.01	Osgepl1	ENSMUSG00000026096
255	chr1	53408419	53409651	1233	840	28	154.05	20.08	0.02	Asnsd1	ENSMUSG00000026095
256	chr1	53840949	53842102	1154	563	73	660.72	55.62	0.02	Stk17b	ENSMUSG00000026094
257	chr1	53842203	53842659	457	281	11	73.23	12.36	0.14	Stk17b	ENSMUSG00000026094
258	chr1	53997303	53997909	607	200	17	114.73	20.08	0.04
259	chr1	54185098	54185879	782	485	14	57.23	11.73	0.21
260	chr1	54306970	54308365	1396	973	33	148.8	11.73	0.02	Ccdc150	ENSMUSG00000025983
261	chr1	54495148	54496281	1134	528	64	563.11	41.71	0.02	Gtf3c3	ENSMUSG00000041303
262	chr1	54613564	54614601	1038	752	36	214.13	18.85	0.01	Pgap1	ENSMUSG00000070889
263	chr1	54614733	54615184	452	238	12	75.64	11.93	0.12	Pgap1	ENSMUSG00000070889
264	chr1	54770197	54770923	727	291	13	67.89	13.9	0.16
265	chr1	54982024	54982773	750	482	20	127.86	18.54	0.03	Ankrd44	ENSMUSG00000052331
266	chr1	54983279	54984011	733	334	14	75.61	15.45	0.12	Ankrd44	ENSMUSG00000052331
267	chr1	55082366	55085039	2674	1251	145	1121.97	50.96	0.06	Sf3b1	ENSMUSG00000025982
268	chr1	55108876	55109505	630	372	22	161.55	25.78	0.02	Coq10b	ENSMUSG00000025981
269	chr1	55109907	55111015	1109	410	51	325.22	18.48	0.01	Coq10b	ENSMUSG00000025981
270	chr1	55141802	55144639	2838	2370	185	1671.62	62.52	0.13	Hspd1, Hspe1	ENSMUSG00000025980, ENSMUSG00000073676
271	chr1	55144828	55147264	2437	733	132	898.52	36.22	0.04	Hspd1, Hspe1	ENSMUSG00000025980, ENSMUSG00000073676
272	chr1	55187360	55187969	610	440	10	52.12	9.27	0.23	Mob4	ENSMUSG00000025979
273	chr1	55188332	55189630	1299	414	48	343.99	32.44	0.01	Mob4	ENSMUSG00000025979
274	chr1	55281323	55284127	2805	2138	145	924.9	36.16	0.04	Rftn2	ENSMUSG00000025978
275	chr1	55284218	55285554	1337	813	47	327.73	23.17	0.01	Rftn2	ENSMUSG00000025978
276	chr1	55293411	55294000	590	373	11	61.59	13.9	0.18	Mars2	ENSMUSG00000046994
277	chr1	55294049	55296319	2271	685	144	1306.52	40.17	0.08	Mars2	ENSMUSG00000046994
278	chr1	55296721	55297624	904	230	20	94.65	9.79	0.08	Mars2	ENSMUSG00000046994
279	chr1	55463367	55463929	563	349	11	63.69	12.36	0.18	Plcl1	ENSMUSG00000038349
280	chr1	55632345	55632790	446	266	10	65.03	12.36	0.17
281	chr1	57027175	57029077	1903	432	66	413.34	24.36	0.01	Satb2	ENSMUSG00000038331
282	chr1	57029168	57030980	1813	1002	125	1181.13	58.71	0.06	Satb2	ENSMUSG00000038331
283	chr1	57034014	57034952	939	448	19	101.32	16.99	0.07	Satb2	ENSMUSG00000038331
284	chr1	57433745	57434421	677	407	13	71.58	12.36	0.15	1700066M21Rik	ENSMUSG00000038323
285	chr1	57434469	57435569	1101	557	27	143.3	16.24	0.02	1700066M21Rik	ENSMUSG00000038323
286	chr1	57462092	57464799	2708	838	189	1782.2	52.53	0.16	9430016H08Rik, 1110034B05Rik	ENSMUSG00000025971, ENSMUSG00000048495
287	chr1	57464917	57465478	562	130	11	63.77	12.36	0.18	9430016H08Rik, 1110034B05Rik	ENSMUSG00000025971, ENSMUSG00000048495
288	chr1	58025847	58026922	1076	712	75	722.11	54.07	0.03
289	chr1	58052425	58053010	586	195	15	85.06	12.57	0.08	Sgol2	ENSMUSG00000026039
290	chr1	58053045	58053759	715	309	46	423.4	38.62	0.01	Sgol2	ENSMUSG00000026039
291	chr1	58053810	58054486	677	173	13	54.39	9.9	0.22	Sgol2	ENSMUSG00000026039
292	chr1	58086441	58087666	1226	575	40	269.84	30.9	0.01	Aox1	ENSMUSG00000063558
293	chr1	58415941	58416886	946	423	24	145.08	20.08	0.02
294	chr1	58448408	58449997	1590	621	75	600.21	32.44	0.02	Bzw1	ENSMUSG00000051223
295	chr1	58450475	58451529	1055	300	49	396.73	43.26	0.01	Bzw1	ENSMUSG00000051223
296	chr1	58479342	58481258	1917	1373	95	773.4	49.44	0.03	Clk1	ENSMUSG00000026034
297	chr1	58501238	58503896	2659	1436	201	1627.02	43.46	0.13	Nif3l1, Ppil3	ENSMUSG00000026036, ENSMUSG00000026035
298	chr1	58560117	58561871	1755	1192	78	604.27	47.89	0.02	Orc2	ENSMUSG00000026037
299	chr1	58561875	58562539	665	242	14	81.08	16.99	0.1	Orc2	ENSMUSG00000026037
300	chr1	58642167	58644292	2126	1518	116	985.09	47.89	0.04	Fam126b, Ndufb3	ENSMUSG00000038174, ENSMUSG00000026032
301	chr1	58708118	58710170	2053	1341	83	609.53	67.98	0.02	Gm10068	ENSMUSG00000059647
302	chr1	58710307	58710852	546	350	13	75.92	12.18	0.12
303	chr1	58720339	58720857	519	246	10	58.7	10.81	0.21
304	chr1	58767429	58769651	2223	926	162	1560.6	74.16	0.11	Cflar	ENSMUSG00000026031
305	chr1	58769955	58771732	1778	407	157	1503.64	71.62	0.1	Cflar	ENSMUSG00000026031
306	chr1	58782146	58783323	1178	354	45	297.71	23.31	0.01
307	chr1	58783419	58786662	3244	1709	180	1234.23	31.04	0.07
308	chr1	58798575	58799213	639	458	15	85.24	10.99	0.08
309	chr1	58799651	58800371	721	231	21	112.25	13.19	0.05
310	chr1	58818281	58819074	794	424	18	104.25	15.3	0.07
311	chr1	58851723	58853340	1618	670	53	351.88	27.81	0.01	Casp8	ENSMUSG00000026029
312	chr1	58913065	58913712	648	466	28	227.31	26.26	0.01
313	chr1	58913901	58914446	546	250	11	65.08	12.36	0.17
314	chr1	58965876	58967158	1283	274	24	116.43	13.9	0.04
315	chr1	59007445	59008153	709	202	13	63.99	9.77	0.18
316	chr1	59028923	59031176	2254	930	122	729.75	35.18	0.03	Trak2, Stradb	ENSMUSG00000026028, ENSMUSG00000026027
317	chr1	59175948	59177770	1823	1518	62	417.48	33.99	0.01	Als2cr4	ENSMUSG00000038079
318	chr1	59219896	59220703	808	253	19	102.64	16.24	0.07	Mpp4	ENSMUSG00000079550
319	chr1	59293225	59293906	682	481	24	177.12	23.17	0.02	Als2	ENSMUSG00000026024
320	chr1	59294090	59295238	1149	358	50	390.93	33.99	0.01	Als2	ENSMUSG00000026024
321	chr1	59537229	59538767	1539	780	96	872.8	40.17	0.03	Fzd7	ENSMUSG00000041075
322	chr1	59539088	59539664	577	171	17	118.31	18.54	0.04	Fzd7	ENSMUSG00000041075
323	chr1	59539703	59542800	3098	1942	183	1345.04	27.49	0.08	Fzd7	ENSMUSG00000041075
324	chr1	59543706	59544320	615	346	13	58.32	10.82	0.21	Fzd7	ENSMUSG00000041075
325	chr1	59544352	59545127	776	390	18	102.84	16.13	0.07
326	chr1	59636056	59636683	628	445	11	58.82	9.27	0.21
327	chr1	59667018	59667490	473	265	9	53.86	10.81	0.22
328	chr1	59726033	59728746	2714	1757	189	1780.46	74.16	0.15	Sumo1	ENSMUSG00000026021
329	chr1	59741130	59743950	2821	1008	232	2074.12	60.98	0.24	Nop58	ENSMUSG00000026020
330	chr1	59819039	59821923	2885	541	166	1448.07	46.35	0.09	Bmpr2	ENSMUSG00000067336
331	chr1	59968927	59969537	611	427	12	68.35	16.99	0.16	Fam117b	ENSMUSG00000041040
332	chr1	59972382	59973007	626	175	12	57.32	11.31	0.21	Fam117b	ENSMUSG00000041040
333	chr1	60056851	60057255	405	202	12	65.72	11.73	0.17
334	chr1	60153184	60156341	3158	1737	163	1112.23	34.08	0.06	Carf, Wdr12	ENSMUSG00000026017, ENSMUSG00000026019
335	chr1	60236154	60237322	1169	815	41	279.71	38.19	0.01	Nbeal1	ENSMUSG00000073664
336	chr1	60237609	60238463	855	258	39	317.24	32.44	0.01	Nbeal1	ENSMUSG00000073664
337	chr1	60399360	60401539	2180	1375	129	1065.43	50.07	0.05	Cyp20a1	ENSMUSG00000049439
338	chr1	60465458	60466335	878	676	23	133.4	16.75	0.02	Abi2	ENSMUSG00000026782
339	chr1	60466432	60467614	1183	713	33	196.14	20.19	0.01	Abi2	ENSMUSG00000026782
340	chr1	60622049	60623521	1473	913	76	636.02	38.62	0.02	Raph1	ENSMUSG00000026014
341	chr1	60623772	60624593	822	354	46	409.54	43.26	0.01	Raph1	ENSMUSG00000026014
342	chr1	60881499	60882159	661	194	14	78.46	11.73	0.11
343	chr1	61152756	61153142	387	193	9	59.47	13.9	0.2
344	chr1	61684997	61685400	404	202	9	59.47	13.9	0.2	Pard3b	ENSMUSG00000052062
345	chr1	62598310	62599242	933	483	19	101.8	20.08	0.07
346	chr1	62749778	62754822	5045	4292	453	3100	54.13	0.81	Nrp2	ENSMUSG00000025969
347	chr1	62758995	62759825	831	468	16	60.38	8.28	0.18
348	chr1	62759885	62760589	705	202	16	86.72	17.59	0.09
349	chr1	62766254	62768967	2714	2162	101	592.73	29.32	0.02
350	chr1	62797107	62798737	1631	659	33	137.08	10.56	0.02
351	chr1	62810542	62811049	508	196	11	59.05	10.05	0.21
352	chr1	63158909	63160286	1378	980	69	571.01	38.62	0.02
353	chr1	63160915	63162955	2041	500	106	880.67	47.89	0.04
354	chr1	63221493	63225306	3814	1682	267	2489.35	56.11	0.42	Ndufs1, Eef1b2	ENSMUSG00000025968, ENSMUSG00000025967
355	chr1	63776492	63778060	1569	852	84	703.91	43.6	0.02	Mdh1b, Fastkd2	ENSMUSG00000025963, ENSMUSG00000025962
356	chr1	64165238	64168133	2896	2327	222	2175.67	52.53	0.28	Klf7	ENSMUSG00000025959
357	chr1	64168290	64169947	1658	460	63	441.2	44.8	0.01	Klf7	ENSMUSG00000025959
358	chr1	64272169	64273557	1389	321	34	186.29	19.06	0.02
359	chr1	64351635	64352920	1286	358	39	252.11	20.08	0.01
360	chr1	64578138	64579682	1545	611	73	545.69	32.48	0.02	Creb1	ENSMUSG00000025958
361	chr1	64580013	64581300	1288	240	53	372.29	23	0.01	Creb1	ENSMUSG00000025958
362	chr1	64660984	64665233	4250	2575	249	2158.84	58.71	0.28	Mettl21a	ENSMUSG00000025956
363	chr1	64665408	64665965	558	181	10	50.38	6.77	0.26	Mettl21a	ENSMUSG00000025956
364	chr1	64667345	64667842	498	297	10	54.04	9.26	0.22	Mettl21a	ENSMUSG00000025956
365	chr1	64670056	64670534	479	179	12	58.08	6.84	0.21
366	chr1	64695281	64695940	660	407	11	56.19	9.18	0.21
367	chr1	64736113	64737298	1186	918	64	461.31	28.55	0.02	Ccnyl1	ENSMUSG00000070871
368	chr1	64737751	64739140	1390	526	54	384.16	33.95	0.01	Ccnyl1	ENSMUSG00000070871
369	chr1	64782906	64783968	1063	381	51	418.88	33.99	0.01	Fzd5	ENSMUSG00000045005
370	chr1	64784224	64785843	1620	570	56	372.3	27.81	0.01	Fzd5	ENSMUSG00000045005
371	chr1	64841717	64842344	628	308	14	52.32	7.82	0.23
372	chr1	65002732	65003212	481	234	21	176.45	26.26	0.02	Plekhm3	ENSMUSG00000051344
373	chr1	65003372	65003822	451	177	12	83.46	15.45	0.09	Plekhm3	ENSMUSG00000051344
374	chr1	65224196	65225666	1471	1128	87	773.95	54.07	0.03
375	chr1	65225877	65226570	694	167	19	120.31	19.06	0.04
376	chr1	65232094	65233089	996	792	37	202.82	20.52	0.01	Idh1, Pikfyve	ENSMUSG00000025950, ENSMUSG00000025949
377	chr1	65233544	65234589	1046	309	52	434.33	35.53	0.01	Idh1, Pikfyve	ENSMUSG00000025950, ENSMUSG00000025949
378	chr1	66221869	66223266	1398	230	60	461.36	37.08	0.02	Mtap2	ENSMUSG00000015222
379	chr1	66747410	66749118	1709	669	74	566.54	44.8	0.02	Rpe	ENSMUSG00000026005
380	chr1	66862242	66863488	1247	906	88	798.74	39.24	0.03	1110028C15Rik	ENSMUSG00000026004
381	chr1	66864344	66864998	655	172	24	181.15	23.17	0.02	1110028C15Rik	ENSMUSG00000026004
382	chr1	66908535	66909770	1236	544	33	199.44	16.99	0.01	Acadl	ENSMUSG00000026003
383	chr1	67084434	67085915	1482	585	50	339.05	30.9	0.01	Lancl1	ENSMUSG00000026000
384	chr1	68826769	68827335	567	394	12	72.01	12.36	0.15
385	chr1	69152685	69153543	859	367	18	99.32	16.99	0.07	Erbb4	ENSMUSG00000062209
386	chr1	69288533	69289089	557	209	18	121.23	17.59	0.03
387	chr1	69323479	69324110	632	319	13	60.99	9.38	0.18
388	chr1	69731282	69731854	573	429	12	68.92	10.26	0.15	Ikzf2	ENSMUSG00000025997
389	chr1	69731940	69732466	527	327	21	133.05	18.54	0.02	Ikzf2	ENSMUSG00000025997
390	chr1	69733103	69733912	810	593	26	180.43	23.17	0.02	Ikzf2	ENSMUSG00000025997
391	chr1	69734155	69735061	907	287	33	220.55	25.26	0.01	Ikzf2	ENSMUSG00000025997
392	chr1	70182310	70182824	515	352	12	56.08	7.05	0.21
393	chr1	71049905	71050647	743	224	13	58.98	10.81	0.21
394	chr1	71146699	71147491	793	499	20	123.34	20.08	0.03	Bard1	ENSMUSG00000026196
395	chr1	71147546	71149686	2141	1327	89	614.36	40.6	0.02	Bard1	ENSMUSG00000026196
396	chr1	71149725	71150416	692	178	16	95.22	15.17	0.08	Bard1	ENSMUSG00000026196
397	chr1	71597411	71598006	596	241	13	77.77	13.77	0.11
398	chr1	71603218	71605083	1866	875	103	826.08	44.66	0.03	Atic	ENSMUSG00000026192
399	chr1	71631603	71631890	288	144	9	78.1	11.31	0.11
400	chr1	71695313	71700062	4750	4246	301	2250.3	42.85	0.31	Fn1, Apol7d	ENSMUSG00000026193, ENSMUSG00000073652
401	chr1	71700108	71701343	1236	309	113	1109.35	62.01	0.06	Fn1, Apol7d	ENSMUSG00000026193, ENSMUSG00000073652
402	chr1	71802186	71802536	351	175	10	65.79	11.73	0.17
403	chr1	71911668	71912294	627	175	12	67.09	10.81	0.16
404	chr1	71933894	71934445	552	386	12	72.84	10.71	0.14
405	chr1	71957807	71958434	628	450	10	50.95	7.72	0.23
406	chr1	71982601	71983190	590	399	15	73.16	10.35	0.14
407	chr1	72048454	72049248	795	482	15	74.64	11.44	0.13	Gm5528	ENSMUSG00000060125
408	chr1	72117060	72117894	835	555	17	89.37	14.69	0.08
409	chr1	72124988	72125523	536	173	11	53.9	8.25	0.22
410	chr1	72258038	72258637	600	313	14	67.9	13.19	0.16	Mreg	ENSMUSG00000039395
411	chr1	72284327	72285271	945	513	13	52.16	13.19	0.23
412	chr1	72289938	72291057	1120	744	29	142.75	17.59	0.02
413	chr1	72297966	72298464	499	299	9	51.85	12.36	0.23
414	chr1	72301080	72301914	835	371	18	101.35	16.99	0.07
415	chr1	72330029	72331208	1180	587	42	274.65	36.54	0.01	Pecr, Tmem169	ENSMUSG00000026189, ENSMUSG00000026188
416	chr1	72352979	72355397	2419	1381	97	551.01	28.97	0.02	Xrcc5	ENSMUSG00000026187
417	chr1	72475099	72475865	767	569	14	62.47	11.73	0.18
418	chr1	72496617	72497327	711	357	15	82.71	13.19	0.09
419	chr1	72629032	72630862	1831	1334	76	524.81	29.53	0.02	Smarcal1	ENSMUSG00000039354
420	chr1	72757363	72759899	2537	892	143	1227.86	60.25	0.07	Rpl37a	ENSMUSG00000046330
421	chr1	74002272	74002796	525	199	19	114.34	14.37	0.04
422	chr1	74008642	74010779	2138	788	64	384.45	30.79	0.01
423	chr1	74042372	74042967	596	398	11	55.29	9.47	0.21
424	chr1	74043856	74044538	683	502	14	79.57	16.99	0.1
425	chr1	74044684	74045745	1062	705	20	84.54	7.54	0.08
426	chr1	74054170	74054932	763	328	13	58.32	9.4	0.21
427	chr1	74282458	74283015	558	241	27	232.8	29.35	0.01	Arpc2	ENSMUSG00000006304
428	chr1	74283257	74285924	2668	708	137	1124.76	52.53	0.06	Arpc2	ENSMUSG00000006304
429	chr1	74295486	74296643	1158	455	25	121.64	13.53	0.03
430	chr1	74330218	74331351	1134	950	44	302.08	27.06	0.01	Aamp, Pnkd	ENSMUSG00000006299, ENSMUSG00000026179
431	chr1	74331521	74332611	1091	501	51	413.39	30.9	0.01	Aamp, Pnkd	ENSMUSG00000006299, ENSMUSG00000026179
432	chr1	74333219	74333774	556	294	10	53.74	11.73	0.22	Aamp, Pnkd	ENSMUSG00000006299, ENSMUSG00000026179
433	chr1	74342135	74343746	1612	561	61	290.96	20.94	0.01
434	chr1	74343831	74345017	1187	726	23	76.67	8.8	0.11
435	chr1	74345099	74346077	979	485	17	82.19	15.45	0.09	Tmbim1	ENSMUSG00000006301
436	chr1	74349637	74351839	2203	791	90	662.87	32.44	0.02	Tmbim1	ENSMUSG00000006301
437	chr1	74379175	74380178	1004	534	19	96.35	10.81	0.08
438	chr1	74432841	74434698	1858	462	78	447.7	22.78	0.01	Ctdsp1	ENSMUSG00000026176
439	chr1	74436174	74437992	1819	861	49	288.74	21.63	0.01	Ctdsp1	ENSMUSG00000026176
440	chr1	74438554	74440154	1601	528	66	494.44	33.99	0.02	Ctdsp1	ENSMUSG00000026176
441	chr1	74442527	74443877	1351	857	47	240.85	13.68	0.01	Ctdsp1	ENSMUSG00000026176
442	chr1	74444055	74445074	1020	271	27	165.44	18.52	0.02
443	chr1	74551289	74554394	3106	2171	184	1610.47	66.43	0.12	Rqcd1	ENSMUSG00000026174
444	chr1	74632936	74635568	2633	1052	157	1382.14	41.71	0.09	Zfp142, Bcs1l	ENSMUSG00000026135, ENSMUSG00000026172
445	chr1	74646788	74648460	1673	955	90	764.41	54.07	0.03	Rnf25, Stk36	ENSMUSG00000026171, ENSMUSG00000033276
446	chr1	74708213	74709909	1697	532	94	808.71	41.71	0.03	Ttll4	ENSMUSG00000033257
447	chr1	74863033	74864218	1186	870	40	275.21	26.26	0.01
448	chr1	75120692	75122449	1758	1000	73	546.7	29.35	0.02
449	chr1	75137254	75140522	3269	696	172	1423.02	52.53	0.09	1810031K17Rik, Fam134a	ENSMUSG00000033159, ENSMUSG00000049339
450	chr1	75164599	75166532	1934	1222	62	389.86	21.99	0.01	Zfand2b	ENSMUSG00000026197
451	chr1	75166779	75167390	612	184	10	51.99	7.72	0.23	Zfand2b	ENSMUSG00000026197
452	chr1	75176024	75176976	953	722	34	244.71	20.08	0.01	Abcb6	ENSMUSG00000026198
453	chr1	75187568	75189932	2365	1334	121	994.43	44.8	0.04	Atg9a	ENSMUSG00000033124
454	chr1	75205182	75206651	1470	1036	49	330.29	23.17	0.01	Glb1l, Stk16	ENSMUSG00000026200, ENSMUSG00000026201
455	chr1	75206747	75208504	1758	1111	92	750.47	51.31	0.03	Glb1l, Stk16	ENSMUSG00000026200, ENSMUSG00000026201
456	chr1	75214066	75216211	2146	1486	113	919.24	51.31	0.04	Tuba4a	ENSMUSG00000026202
457	chr1	75232236	75233047	812	429	23	150.01	24.72	0.02	Dnajb2	ENSMUSG00000026203
458	chr1	75233088	75234527	1440	600	79	680.29	32.44	0.02	Dnajb2	ENSMUSG00000026203
459	chr1	75244223	75245408	1186	984	29	167.36	20.08	0.02
460	chr1	75259950	75260431	482	282	21	176.26	29.35	0.02	Ptprn	ENSMUSG00000026204
461	chr1	75312610	75313949	1340	764	83	755.47	47.89	0.03	Dnpep	ENSMUSG00000026209
462	chr1	75314559	75315318	760	180	18	91.02	10.94	0.08	Dnpep	ENSMUSG00000026209
463	chr1	75378052	75378508	457	270	16	124.01	18.54	0.03
464	chr1	75378860	75379919	1060	361	29	180.32	18.54	0.02
465	chr1	75389094	75389854	761	419	29	186.82	22.28	0.02
466	chr1	75389883	75390836	954	489	28	144.95	12.09	0.02
467	chr1	75394770	75395362	593	408	13	67.74	8.8	0.16
468	chr1	75395401	75398248	2848	918	166	1444.28	52.53	0.09
469	chr1	75431941	75433637	1697	1101	79	626.73	40.17	0.02	Gmppa	ENSMUSG00000033021
470	chr1	75463895	75464433	539	359	13	76.65	16.25	0.11
471	chr1	75474440	75475702	1263	688	29	160.19	18.54	0.02	Chpf, Tmem198	ENSMUSG00000032997, ENSMUSG00000051703
472	chr1	75500892	75503614	2723	2286	88	565.78	29.35	0.02	Obsl1, Inha	ENSMUSG00000026211, ENSMUSG00000032968
473	chr1	75517469	75518966	1498	733	66	512.39	32.44	0.02	Stk11ip	ENSMUSG00000026213
474	chr1	75543086	75543711	626	199	13	75.7	16.99	0.12	Slc4a3	ENSMUSG00000006576
475	chr1	77510546	77511687	1142	572	33	209.87	18.54	0.01	Epha4	ENSMUSG00000026235
476	chr1	77511766	77513051	1286	393	32	185.03	16.99	0.02	Epha4	ENSMUSG00000026235
477	chr1	77841931	77842940	1010	466	23	129.87	24.72	0.03
478	chr1	77842956	77843703	748	200	20	128.08	18.54	0.03
479	chr1	77844251	77845023	773	348	13	54.68	10.26	0.22
480	chr1	78054460	78055950	1491	426	40	231.71	29.32	0.01
481	chr1	78056699	78057573	875	331	22	129.03	16.13	0.03
482	chr1	78184850	78185340	491	313	9	52.46	12.36	0.23
483	chr1	78185421	78186179	759	274	17	99.23	16.99	0.07
484	chr1	78186216	78187550	1335	355	36	217.31	16.99	0.01
485	chr1	78190203	78191048	846	445	16	83.58	18.54	0.08	Pax3	ENSMUSG00000004872
486	chr1	78191897	78194775	2879	1190	128	870.3	36.44	0.03	Pax3	ENSMUSG00000004872
487	chr1	78343525	78344223	699	515	13	59.39	10.05	0.2
488	chr1	78392049	78393036	988	409	22	123.01	15.45	0.03
489	chr1	78484249	78486631	2383	744	173	1600.47	58.17	0.12	Farsb	ENSMUSG00000026245
490	chr1	78653606	78654232	627	462	12	67.09	9.27	0.16	Acsl3, Utp14b	ENSMUSG00000032883, ENSMUSG00000079470
491	chr1	78654708	78656640	1933	561	77	562.44	49.44	0.02	Acsl3, Utp14b	ENSMUSG00000032883, ENSMUSG00000079470
492	chr1	78721289	78721926	638	318	19	120.63	13.53	0.03
493	chr1	78722147	78722748	602	239	10	52.65	10.81	0.23
494	chr1	78741660	78742696	1037	400	22	118.82	13.9	0.04
495	chr1	79753744	79754576	833	446	12	53.66	12.36	0.22	Wdfy1	ENSMUSG00000073643
496	chr1	79755305	79758655	3351	1300	164	1309.31	35.53	0.08	Wdfy1	ENSMUSG00000073643
497	chr1	79771923	79773596	1674	1141	62	438.79	33.99	0.01	Mrpl44	ENSMUSG00000026248
498	chr1	79820267	79820825	559	264	10	53.52	10.26	0.22
499	chr1	80335417	80336598	1182	861	60	460.09	32.49	0.02	Cul3	ENSMUSG00000004364
500	chr1	80337525	80338183	659	371	14	81.59	16.99	0.1	Cul3	ENSMUSG00000004364
501	chr1	81741049	81742685	1637	550	55	355.5	22.73	0.01
502	chr1	81742715	81743683	969	316	19	83.92	10.05	0.08
503	chr1	82038093	82038542	450	253	10	56.07	10.05	0.21
504	chr1	82279203	82279910	708	440	29	216.96	23.17	0.01
505	chr1	82280159	82281763	1605	1005	35	182.69	18.54	0.02
506	chr1	82282042	82284588	2547	766	94	652.76	23.17	0.02	Irs1	ENSMUSG00000055980
507	chr1	82285803	82288107	2305	1423	155	1442.27	55.62	0.09	Irs1	ENSMUSG00000055980
508	chr1	82288508	82289220	713	222	22	151.98	20.08	0.02	Irs1	ENSMUSG00000055980
509	chr1	82312987	82314226	1240	636	48	353.09	41.71	0.01	Rhbdd1	ENSMUSG00000026142
510	chr1	82720885	82722902	2018	1111	84	626.56	50.98	0.02	Mff	ENSMUSG00000026150
511	chr1	82805252	82806071	820	441	18	61.11	8.38	0.18
512	chr1	82828639	82829613	975	555	19	98.52	18.54	0.07
513	chr1	82836065	82836564	500	347	10	60.25	13.9	0.19	Agfg1	ENSMUSG00000026159
514	chr1	82836813	82837760	948	342	35	256.23	29.35	0.01	Agfg1	ENSMUSG00000026159
515	chr1	82968384	82968865	482	188	12	69.84	10.05	0.16
516	chr1	83156068	83156646	579	292	10	54.23	9.27	0.22	Wdr69	ENSMUSG00000053161
517	chr1	83847003	83847877	875	342	19	106.62	21.63	0.07
518	chr1	84284032	84284519	488	187	9	52.69	12.36	0.23	Pid1	ENSMUSG00000045658
519	chr1	84834459	84835430	972	409	19	98.75	18.54	0.07	Trip12, Fbxo36	ENSMUSG00000026219, ENSMUSG00000073633
520	chr1	84835980	84837570	1591	1058	90	783.16	37.08	0.03	Trip12, Fbxo36	ENSMUSG00000026219, ENSMUSG00000073633
521	chr1	84878452	84879216	765	420	13	57.61	12.36	0.21
522	chr1	87689432	87690209	778	355	17	97.55	16.99	0.07	Cab39	ENSMUSG00000036707
523	chr1	87690494	87691700	1207	690	81	765.01	40.17	0.03	Cab39	ENSMUSG00000036707
524	chr1	87790572	87791073	502	374	9	51.63	10.81	0.23	Itm2c	ENSMUSG00000026223
525	chr1	87791128	87792623	1496	457	38	219.38	20.08	0.01	Itm2c	ENSMUSG00000026223
526	chr1	87960535	87963092	2558	1202	148	1285.89	58.71	0.07	Psmd1	ENSMUSG00000026229
527	chr1	88050336	88052442	2107	566	99	647.23	35.18	0.02	Armc9	ENSMUSG00000062590
528	chr1	88253926	88254500	575	232	10	54.51	12.36	0.22	Ncl	ENSMUSG00000026234
529	chr1	88254618	88258035	3418	1963	246	2343.13	72.61	0.34	Ncl	ENSMUSG00000026234
530	chr1	88330283	88332780	2498	1274	84	554.32	44.8	0.02
531	chr1	88334364	88334966	603	430	11	60.62	9.27	0.18
532	chr1	88336203	88339186	2984	2344	124	913.23	46.35	0.04
533	chr1	88339188	88340463	1276	246	93	906.9	83.43	0.04
534	chr1	88344278	88345285	1008	494	26	129.32	16.42	0.03
535	chr1	88367255	88370025	2771	1322	129	801.07	22.77	0.03	Rpl30-ps6	ENSMUSG00000067125
536	chr1	88383071	88384026	956	729	58	463.52	41.05	0.02
537	chr1	88384294	88385375	1082	333	106	1105.1	62.54	0.05
538	chr1	88399916	88400686	771	567	28	192.08	23.06	0.02
539	chr1	88400865	88402143	1279	473	73	559.35	35.18	0.02
540	chr1	88406088	88406595	508	344	9	51.19	10.81	0.23
541	chr1	88419082	88419779	698	200	15	78.35	13.9	0.11	Ptma	ENSMUSG00000026238
542	chr1	88421606	88423136	1531	1008	84	721.89	43.26	0.03	Ptma	ENSMUSG00000026238
543	chr1	88423143	88426700	3558	1315	165	1280.87	52.53	0.07	Ptma	ENSMUSG00000026238
544	chr1	88478039	88478667	629	283	14	75.44	12.36	0.13	Pde6d, Cops7b	ENSMUSG00000026239, ENSMUSG00000026240
545	chr1	88478811	88479906	1096	506	30	185.97	27.81	0.02	Pde6d, Cops7b	ENSMUSG00000026239, ENSMUSG00000026240
546	chr1	88483062	88484734	1673	814	74	572.98	37.08	0.02	Pde6d, Cops7b	ENSMUSG00000026239, ENSMUSG00000026240
547	chr1	88518786	88520839	2054	1171	64	371.64	20.07	0.01
548	chr1	88599521	88600487	967	549	34	242.68	33.99	0.01	Dis3l2	ENSMUSG00000053333
549	chr1	88600526	88601201	676	197	36	317.84	37.08	0.01	Dis3l2	ENSMUSG00000053333
550	chr1	89072074	89073611	1538	1019	34	112.55	9.92	0.05
551	chr1	89076655	89078574	1920	665	51	256.2	16.34	0.01
552	chr1	89083472	89084101	630	198	12	60.51	12.18	0.18	Chrnd	ENSMUSG00000026251
553	chr1	89109631	89110667	1037	648	54	460.59	49.44	0.02	Eif4e2	ENSMUSG00000026254
554	chr1	89110823	89112299	1477	259	74	610.91	37.08	0.02	Eif4e2	ENSMUSG00000026254
555	chr1	89151289	89151802	514	341	9	50.75	10.81	0.24
556	chr1	89223881	89224932	1052	472	53	445.19	50.98	0.01	Gigyf2	ENSMUSG00000048000
557	chr1	89432592	89433046	455	293	10	52.82	8.21	0.23
558	chr1	89447885	89448415	531	349	13	77.39	10.83	0.11
559	chr1	89503857	89504531	675	491	13	71.74	12.36	0.15
560	chr1	89652599	89654009	1411	606	49	338.39	38.62	0.01	Atg16l1	ENSMUSG00000026289
561	chr1	89749410	89750032	623	189	14	84.79	18.54	0.08	Dgkd	ENSMUSG00000070738
562	chr1	89750231	89751079	849	290	27	175.44	24.72	0.02	Dgkd	ENSMUSG00000070738
563	chr1	89903992	89905178	1187	673	41	285.56	38.62	0.01	Usp40	ENSMUSG00000005501
564	chr1	90171637	90174976	3340	2068	432	2435.51	38.84	0.39	Hjurp	ENSMUSG00000044783
565	chr1	90370394	90371249	856	579	32	199.78	23.71	0.01
566	chr1	90371427	90373197	1771	1300	48	159.07	9.94	0.02
567	chr1	90421833	90422499	667	284	18	105.3	13.04	0.07
568	chr1	90423012	90423737	726	342	13	53.64	10.45	0.22
569	chr1	90430250	90430932	683	304	24	156.61	22.62	0.02
570	chr1	90455736	90456596	861	532	16	82.47	9.27	0.09
571	chr1	90457514	90458510	997	398	25	110.45	15.52	0.05
572	chr1	90535571	90537489	1919	825	72	364.96	22.22	0.01
573	chr1	90559629	90560645	1017	190	42	236.24	18.52	0.01
574	chr1	90564421	90565679	1259	601	30	137.66	11.73	0.02
575	chr1	90594607	90598620	4014	3085	366	3223.52	58.98	0	Arl4c	ENSMUSG00000049866
576	chr1	90598623	90599626	1004	586	24	136.8	21.05	0.02	Arl4c	ENSMUSG00000049866
577	chr1	90765347	90766022	676	285	12	63.46	15.45	0.18
578	chr1	90964885	90965750	866	466	15	51.95	10.55	0.23	Sh3bp4	ENSMUSG00000036206
579	chr1	90965831	90966636	806	603	64	655.04	63.34	0.02	Sh3bp4	ENSMUSG00000036206
580	chr1	90967005	90969402	2398	544	140	1222.97	43.26	0.07	Sh3bp4	ENSMUSG00000036206
581	chr1	90976876	90977696	821	321	18	83.2	12.9	0.09
582	chr1	91000281	91001751	1471	626	34	185.64	13.9	0.02
583	chr1	91003844	91005766	1923	878	55	306.14	23	0.01
584	chr1	91017404	91018187	784	478	17	90.19	13.96	0.08
585	chr1	91018195	91021879	3685	3076	111	515.17	17.59	0.02
586	chr1	91350378	91351020	643	459	25	194.07	32.44	0.01	Agap1	ENSMUSG00000055013
587	chr1	91351727	91353123	1397	944	47	319.39	21.63	0.01	Agap1	ENSMUSG00000055013
588	chr1	91353204	91353834	631	383	18	117.92	16.13	0.04	Agap1	ENSMUSG00000055013
589	chr1	91359385	91360420	1036	441	18	63.52	6.6	0.18
590	chr1	91466758	91467340	583	423	10	53.95	9.27	0.22
591	chr1	91499106	91499920	815	280	18	83.7	11.73	0.08
592	chr1	91553113	91553991	879	418	24	152.17	18.54	0.02
593	chr1	91946949	91947938	990	543	16	57.51	10.56	0.21
594	chr1	92100506	92102574	2069	1166	68	430.46	23.29	0.01	Cxcr7	ENSMUSG00000044337
595	chr1	92499228	92500779	1552	505	65	491.47	26.26	0.02	Cops8	ENSMUSG00000034432
596	chr1	92547143	92548357	1215	419	21	89.93	13.9	0.08
597	chr1	92548709	92549418	710	409	15	85.95	16.99	0.09
598	chr1	92614980	92615544	565	195	13	70.24	12.57	0.16
599	chr1	92650047	92651777	1731	1089	44	210.97	15.83	0.01
600	chr1	92733854	92737398	3545	1017	143	620.28	19.08	0.02	Col6a3	ENSMUSG00000048126
601	chr1	92738677	92740833	2157	1247	93	621.69	39.64	0.02	Col6a3	ENSMUSG00000048126
602	chr1	92871664	92872485	822	359	17	90.29	11.73	0.08
603	chr1	92894642	92895328	687	420	15	87.94	15.45	0.09	Lrrfip1	ENSMUSG00000026305
604	chr1	92895473	92897484	2012	299	102	754.52	39.19	0.03	Lrrfip1	ENSMUSG00000026305
605	chr1	92918609	92921714	3106	1125	121	795.92	35.18	0.03
606	chr1	92938086	92938971	886	527	19	95.8	14.89	0.08
607	chr1	92948062	92949523	1462	1241	98	919.91	44.8	0.04
608	chr1	92949678	92956031	6354	597	386	3224.03	58.71	0
609	chr1	92958269	92959627	1359	508	24	92.85	8.8	0.08
610	chr1	92965735	92966384	650	466	11	53.93	7.15	0.22
611	chr1	92991972	92993342	1371	231	31	152.33	14.89	0.02
612	chr1	93145164	93146724	1561	1313	60	434.35	33.99	0.01	Ube2f	ENSMUSG00000034343
613	chr1	93147270	93148589	1320	208	65	534.74	38.62	0.02	Ube2f	ENSMUSG00000034343
614	chr1	93194071	93196468	2398	1072	95	686.61	30.9	0.02	Scly	ENSMUSG00000026307
615	chr1	93247516	93248815	1300	851	25	118.25	11.73	0.04	Klhl30	ENSMUSG00000026308
616	chr1	93249088	93249889	802	203	18	104.25	15.45	0.07	Klhl30	ENSMUSG00000026308
617	chr1	93258858	93259474	617	196	11	57.28	10.26	0.21	Fam132b	ENSMUSG00000047443
618	chr1	93262288	93262933	646	191	13	74.04	13.9	0.14	Fam132b	ENSMUSG00000047443
619	chr1	93263118	93264732	1615	278	91	790.11	72.61	0.03	Fam132b	ENSMUSG00000047443
620	chr1	93294149	93295231	1083	583	87	851.47	43.63	0.03	Ilkap	ENSMUSG00000026309
621	chr1	93295398	93296031	634	234	20	135.96	21.63	0.02	Ilkap	ENSMUSG00000026309
622	chr1	93309282	93309793	512	289	14	96.15	18.54	0.08	Hes6	ENSMUSG00000067071
623	chr1	93309959	93310611	653	260	25	181.46	27.81	0.02	Hes6	ENSMUSG00000067071
624	chr1	93352075	93353302	1228	886	29	132.64	11.73	0.02	Per2	ENSMUSG00000055866
625	chr1	93353526	93354389	864	390	17	86.96	10.26	0.09	Per2	ENSMUSG00000055866
626	chr1	93355190	93355766	577	211	17	118.31	20.08	0.04	Per2	ENSMUSG00000055866
627	chr1	93356069	93356759	691	309	14	71.53	14.89	0.15	Per2	ENSMUSG00000055866
628	chr1	93389255	93390002	748	533	12	58.66	10.81	0.21	Traf3ip1	ENSMUSG00000034292
629	chr1	93391318	93392097	780	456	17	96.47	13.72	0.08	Traf3ip1	ENSMUSG00000034292
630	chr1	93436192	93436973	782	503	26	184.19	23.17	0.02	Asb1	ENSMUSG00000026311
631	chr1	93437271	93438363	1093	601	29	176.77	16.99	0.02	Asb1	ENSMUSG00000026311
632	chr1	93696623	93699881	3259	1093	134	979.25	33.99	0.04	Twist2	ENSMUSG00000007805
633	chr1	93713521	93714182	662	275	12	51.56	8.21	0.23
634	chr1	93719799	93720950	1152	597	24	121.52	14.66	0.03
635	chr1	93971360	93972300	941	470	22	115.77	14.89	0.04
636	chr1	94026610	94027365	756	488	13	65.88	12.36	0.17
637	chr1	94027377	94027855	479	162	11	68.64	11.73	0.16
638	chr1	94074963	94076330	1368	933	67	548.99	33.99	0.02
639	chr1	94077097	94078333	1237	203	89	864.14	55.62	0.03
640	chr1	94091803	94092304	502	294	11	68.9	12.36	0.15
641	chr1	94166832	94167536	705	525	24	152.25	17.36	0.02
642	chr1	94275023	94276503	1481	1033	36	143.73	14.03	0.02
643	chr1	94369349	94370366	1018	664	59	527.48	49.44	0.02	Ndufa10	ENSMUSG00000026260
644	chr1	94370431	94371255	825	512	20	120.15	12.36	0.04	Ndufa10	ENSMUSG00000026260
645	chr1	94537574	94538495	922	614	45	375.39	30.9	0.01	Myeov2	ENSMUSG00000073616
646	chr1	94538583	94539255	673	201	14	80.4	16.99	0.1	Myeov2	ENSMUSG00000073616
647	chr1	94648644	94649305	662	201	17	103.88	15.86	0.07
648	chr1	94683138	94683953	816	416	22	139.86	16.99	0.02
649	chr1	94696573	94697015	443	169	9	56.33	10.81	0.21
650	chr1	94727392	94728139	748	289	17	100.23	15.45	0.07	Gpc1	ENSMUSG00000034220
651	chr1	94728280	94730285	2006	843	99	803.29	43.26	0.03	Gpc1	ENSMUSG00000034220
652	chr1	94804082	94804672	591	199	13	78.75	12.36	0.1	Ankmy1, Dusp28, Rnpepl1	ENSMUSG00000034212, ENSMUSG00000047067, ENSMUSG00000026269
653	chr1	94806339	94807299	961	799	32	222.45	27.81	0.01	Dusp28, Rnpepl1	ENSMUSG00000047067, ENSMUSG00000026269
654	chr1	94807909	94808573	665	231	18	117.92	16.99	0.04	Dusp28, Rnpepl1	ENSMUSG00000047067, ENSMUSG00000026269
655	chr1	94830103	94832202	2100	1034	100	796.49	37.08	0.03	Capn10	ENSMUSG00000026270
656	chr1	95201795	95202951	1157	413	47	355.45	37.08	0.01	Mterfd2	ENSMUSG00000026273
657	chr1	95238845	95240915	2071	1633	104	850.1	43.26	0.03	Pask, Ppp1r7	ENSMUSG00000026274, ENSMUSG00000026275
658	chr1	95340299	95342035	1737	1331	84	678.09	35.53	0.02
659	chr1	95342283	95342880	598	220	18	125.81	18.54	0.03
660	chr1	95373995	95377357	3363	2158	240	2278.17	64.89	0.33	Hdlbp, Sept2	ENSMUSG00000034088, ENSMUSG00000026276
661	chr1	95407380	95408506	1127	605	42	296.04	29.32	0.01	Farp2	ENSMUSG00000034066
662	chr1	95408818	95410362	1545	273	63	436.27	33.83	0.01	Farp2	ENSMUSG00000034066
663	chr1	95426160	95427084	925	578	14	51.95	11.27	0.23
664	chr1	95433680	95435014	1335	1140	30	162.59	12.36	0.02
665	chr1	95530487	95531977	1491	995	33	168.46	14.66	0.02	Stk25	ENSMUSG00000026277
666	chr1	95532472	95533389	918	269	23	138.61	20.08	0.02	Stk25	ENSMUSG00000026277
667	chr1	95576895	95577488	594	210	12	56.08	8.13	0.21	Bok	ENSMUSG00000026278
668	chr1	95581388	95582325	938	497	23	136.63	27.81	0.02	Bok	ENSMUSG00000026278
669	chr1	95582424	95583996	1573	286	78	639.36	37.08	0.02	Bok	ENSMUSG00000026278
670	chr1	95650096	95650945	850	346	48	386.85	28.9	0.01	Thap4, Atg4b	ENSMUSG00000026279, ENSMUSG00000026280
671	chr1	95697639	95699693	2055	430	112	927.19	46.91	0.04	Dtymk, Ing5	ENSMUSG00000026281, ENSMUSG00000026283
672	chr1	95699727	95700495	769	436	31	240.51	29.35	0.01	Dtymk, Ing5	ENSMUSG00000026281, ENSMUSG00000026283
673	chr1	95700639	95702115	1477	417	28	123.76	12.99	0.03	Dtymk, Ing5	ENSMUSG00000026281, ENSMUSG00000026283
674	chr1	95720905	95722699	1795	1395	79	591.63	38.12	0.02	D2hgdh	ENSMUSG00000073609
675	chr1	96046642	96047114	473	276	9	53.86	12.36	0.22	Gm17386	ENSMUSG00000091447
676	chr1	97210404	97211379	976	466	19	83.41	15.08	0.09	Fam174a	ENSMUSG00000051185
677	chr1	99555940	99557840	1901	1113	45	208.59	15.08	0.01	D1Ertd622e	ENSMUSG00000044768
678	chr1	99558660	99559423	764	184	15	81.55	13.9	0.1	D1Ertd622e	ENSMUSG00000044768
679	chr1	99665226	99668011	2786	1971	187	1733.21	47.89	0.15	Gin1, Ppip5k2	ENSMUSG00000026333, ENSMUSG00000040648
680	chr1	99806254	99806752	499	308	9	51.85	12.36	0.23
681	chr1	99872623	99873625	1003	478	35	218.92	18.85	0.01
682	chr1	99975718	99976613	896	409	17	70.16	8.21	0.16
683	chr1	99977761	99978251	491	175	11	54.69	9.9	0.21
684	chr1	99990863	99992040	1178	875	81	773.28	49.44	0.03	Pam	ENSMUSG00000026335
685	chr1	99992145	99992977	833	348	23	147.62	21.63	0.02	Pam	ENSMUSG00000026335
686	chr1	100850427	100850929	503	186	10	60	12.36	0.19
687	chr1	102128046	102128530	485	321	12	79.79	15.45	0.1
688	chr1	107557484	107558281	798	411	12	55.64	13.9	0.21	Pign, 2310035C23Rik	ENSMUSG00000056536, ENSMUSG00000026319
689	chr1	107559381	107560368	988	576	79	805.03	64.89	0.03	Pign, 2310035C23Rik	ENSMUSG00000056536, ENSMUSG00000026319
690	chr1	107560512	107561420	909	188	38	295.89	29.35	0.01	Pign, 2310035C23Rik	ENSMUSG00000056536, ENSMUSG00000026319
691	chr1	107676988	107678564	1577	651	35	184.74	16.95	0.02	Tnfrsf11a	ENSMUSG00000026321
692	chr1	107880023	107880949	927	477	15	55.83	10.83	0.21
693	chr1	107884286	107886952	2667	2175	132	1064.66	49.44	0.05	Zcchc2	ENSMUSG00000038866
694	chr1	107887634	107891158	3525	944	199	1700.09	44.8	0.14	Zcchc2	ENSMUSG00000038866
695	chr1	108067263	108067960	698	504	16	95.86	18.54	0.08	Phlpp1	ENSMUSG00000044340
696	chr1	108068973	108069258	286	143	12	143.2	18.54	0.02	Phlpp1	ENSMUSG00000044340
697	chr1	108069578	108071197	1620	554	97	865.1	37.08	0.03	Phlpp1	ENSMUSG00000044340
698	chr1	108071436	108072331	896	451	17	88.04	12.36	0.09	Phlpp1	ENSMUSG00000044340
699	chr1	108296605	108297589	985	605	22	94.53	10.99	0.08
700	chr1	108297936	108299114	1179	676	26	121.35	12.66	0.03
701	chr1	108303607	108304691	1085	515	27	158.92	20.08	0.02
702	chr1	108304715	108305386	672	254	12	56.08	7.88	0.21
703	chr1	108525486	108527616	2131	1650	54	249.24	15.39	0.01
704	chr1	108540481	108541189	709	402	12	61.19	10.81	0.18
705	chr1	108609125	108609921	797	378	18	104.7	15.45	0.07	Bcl2	ENSMUSG00000057329
706	chr1	108609939	108610715	777	392	45	350.46	23.92	0.01	Bcl2	ENSMUSG00000057329
707	chr1	108611086	108611953	868	270	30	214.33	29.35	0.01	Bcl2	ENSMUSG00000057329
708	chr1	108654537	108656319	1783	1279	82	576.15	28.86	0.02	Kdsr	ENSMUSG00000009905
709	chr1	108656399	108657045	647	276	35	294.71	34.36	0.01	Kdsr	ENSMUSG00000009905
710	chr1	108691895	108693199	1305	607	38	239.95	24.72	0.01	Vps4b	ENSMUSG00000009907
711	chr1	108693344	108693947	604	445	10	52.52	7.72	0.23	Vps4b	ENSMUSG00000009907
712	chr1	109486228	109487570	1343	555	35	199.81	27.85	0.01	Serpinb8	ENSMUSG00000026315
713	chr1	113760495	113762015	1521	373	36	198.84	16.99	0.01	Dsel	ENSMUSG00000038702
714	chr1	120206364	120208326	1963	1168	122	1100.6	63.34	0.05	Tsn	ENSMUSG00000026374
715	chr1	120218041	120219951	1911	545	98	709.93	36.02	0.03	Mki67ip	ENSMUSG00000026377
716	chr1	120264612	120266139	1528	444	36	198.19	21.63	0.01
717	chr1	120284667	120287443	2777	563	223	2219.44	55.07	0.3	Clasp1	ENSMUSG00000064302
718	chr1	120295930	120296676	747	446	14	56.05	8.76	0.21
719	chr1	120349560	120350374	815	375	17	94.4	16.99	0.08	2900060B14Rik	ENSMUSG00000073596
720	chr1	120878211	120879433	1223	887	30	148.8	13.82	0.02
721	chr1	120948668	120949944	1277	1003	30	167.79	18.54	0.02	Gli2	ENSMUSG00000048402
722	chr1	121019178	121019964	787	326	12	50.21	10.83	0.26
723	chr1	121399632	121401380	1749	1347	92	770.71	44.61	0.03	Ralb	ENSMUSG00000004451
724	chr1	121401467	121402445	979	199	30	199.61	18.54	0.01	Ralb	ENSMUSG00000004451
725	chr1	121421664	121422626	963	536	22	125.24	20.08	0.03
726	chr1	121544628	121545215	588	185	11	61.74	9.27	0.18	Epb4.1l5	ENSMUSG00000026383
727	chr1	121545232	121545863	632	185	12	66.71	9.27	0.16	Epb4.1l5	ENSMUSG00000026383
728	chr1	121732340	121733523	1184	921	49	373.42	29.35	0.01	Ptpn4	ENSMUSG00000026384
729	chr1	121733676	121734116	441	239	12	84.54	15.43	0.08	Ptpn4	ENSMUSG00000026384
730	chr1	121808923	121809782	860	486	20	116.81	12.36	0.04	Tmem177	ENSMUSG00000036975
731	chr1	121809788	121810248	461	247	12	82.35	13.9	0.09	Tmem177	ENSMUSG00000036975
732	chr1	121969270	121970109	840	400	14	68.1	12.36	0.16	Tmem37	ENSMUSG00000050777
733	chr1	122016173	122019022	2850	1196	204	1929.48	75.7	0.19	Dbi, 3110009E18Rik	ENSMUSG00000026385, ENSMUSG00000026388
734	chr1	122131813	122134001	2189	1042	70	436.83	27.85	0.01
735	chr1	122154735	122155804	1070	477	27	160.42	15.45	0.02
736	chr1	122160808	122162753	1946	751	75	522.46	39.58	0.02	Steap3	ENSMUSG00000026389
737	chr1	122492857	122493900	1044	715	25	144.64	16.99	0.02
738	chr1	122652639	122655861	3223	1994	81	379.11	18.85	0.01
739	chr1	123223122	123225520	2399	1733	140	1222.72	57.16	0.07	Insig2	ENSMUSG00000003721
740	chr1	123256101	123257297	1197	655	27	148.46	13.9	0.02
741	chr1	123273593	123274930	1338	886	39	245.92	30.9	0.01
742	chr1	123276180	123276942	763	195	14	70.48	11.73	0.15
743	chr1	123326591	123327185	595	414	10	53.12	9.27	0.23	Ccdc93	ENSMUSG00000026339
744	chr1	123327499	123328926	1428	362	89	810.62	50.98	0.03	Ccdc93	ENSMUSG00000026339
745	chr1	123463290	123464993	1704	1104	79	625.4	38.62	0.02	Ddx18	ENSMUSG00000001674
746	chr1	126383687	126384645	959	764	26	157.13	20.52	0.02
747	chr1	127328748	127329360	613	200	10	51.52	10.71	0.23	Actr3	ENSMUSG00000026341
748	chr1	127330349	127332169	1821	1183	113	995.87	46.91	0.04	Actr3	ENSMUSG00000026341
749	chr1	127332450	127333337	888	342	35	208.84	22.77	0.01	Actr3	ENSMUSG00000026341
750	chr1	127455809	127457084	1276	888	38	243.37	27.81	0.01	Slc35f5	ENSMUSG00000026342
751	chr1	127457203	127458711	1509	815	55	376.39	42.51	0.01	Slc35f5	ENSMUSG00000026342
752	chr1	128408642	128409110	469	273	11	69.61	14.66	0.15
753	chr1	128713851	128714736	886	377	18	82.71	11.31	0.09
754	chr1	128726427	128727732	1306	759	40	259.66	23.17	0.01	Nckap5	ENSMUSG00000049690
755	chr1	129100802	129103154	2353	1567	118	960.66	43.26	0.04	Mgat5	ENSMUSG00000036155
756	chr1	129277272	129278149	878	359	14	65.7	13.9	0.17
757	chr1	129321478	129322464	987	405	19	93.75	16.13	0.08
758	chr1	129669576	129672426	2851	1678	174	1545.8	52.53	0.11	Ccnt2	ENSMUSG00000026349
759	chr1	129756963	129757946	984	159	18	89.74	7.72	0.08
760	chr1	129765016	129766399	1384	561	54	396.07	35.49	0.01	Rab3gap1	ENSMUSG00000036104
761	chr1	129872594	129873131	538	201	12	74.61	13.9	0.13
762	chr1	129998426	129999785	1360	1163	42	273.06	18.54	0.01	Zranb3, R3hdm1	ENSMUSG00000036086, ENSMUSG00000056211
763	chr1	129999899	130001303	1405	507	51	349.83	30.9	0.01	Zranb3, R3hdm1	ENSMUSG00000036086, ENSMUSG00000056211
764	chr1	130140022	130142207	2186	1132	54	297.98	18.54	0.01	Ubxn4	ENSMUSG00000026353
765	chr1	130253985	130255605	1621	545	47	218.61	15.52	0.01	Mcm6	ENSMUSG00000026355
766	chr1	130255681	130257111	1431	201	39	224.87	33.16	0.01	Mcm6	ENSMUSG00000026355
[truncated: 22,758 more rows]

## Sheet: Table S6
Table S6. Summary of an RNA-seq analysis on Nrdc+/+, Nrdc-/-, and Nrdc-/-WT cells.
[truncated: 22,708 more rows]

[truncated: 5 more sheets: Table S7, Table S8, Table S9, Table S10, TableS11]
